# Supplementary material for: Forest carbon stocks increase with higher dominance of ectomycorrhizal trees in high latitude forests
Source: Nat Commun. 2024 Jul 16;15:5959. doi: 10.1038/s41467-024-50423-9 (PMC11251171; doi:10.1038/s41467-024-50423-9)
Supplement: Supplementary file 4 — Source data [file 41467_2024_50423_MOESM4_ESM.xlsx]

## Sheet: Figure 2
Num	EcM_domin_T	Tree_C_Mg_ha	Soil_C_pool_Mg_ha	Forest_C_Mg_ha
1	0.092775	9.57398	68.9707	78.5447
2	0.999892	17.2614	113.833	131.095
3	0.999892	0.820955	NA	NA
4	0.999892	44.717	NA	NA
5	0.999892	0.0138839	NA	NA
6	0.999892	2.49689	NA	NA
7	0.999892	12.3373	NA	NA
8	0.999892	17.8513	84.6119	102.463
9	0.853458	10.8916	86.2272	97.1188
10	0.996719	34.3003	72.7668	107.067
11	0.623771	19.5394	61.5796	81.119
12	0.994301	21.3815	NA	NA
13	0.999892	26.2156	NA	NA
14	0.999892	61.5574	NA	NA
15	0.510456	19.4547	NA	NA
16	0.940019	35.4538	NA	NA
17	0.000108108	18.937	NA	NA
18	0.979218	94.2835	NA	NA
19	0.957428	26.6116	NA	NA
20	0.974735	37.4902	NA	NA
21	0.983468	62.3559	NA	NA
22	0.999892	52.5877	NA	NA
23	0.932488	49.7503	NA	NA
24	0.946796	26.5221	NA	NA
25	0.277545	36.8977	NA	NA
26	0.83352	79.6914	NA	NA
27	0.476983	37.8702	NA	NA
28	0.954726	48.5342	NA	NA
29	0.867173	69.0333	NA	NA
30	0.638918	48.3954	NA	NA
31	0.547684	35.9278	NA	NA
32	0.59959	116.955	NA	NA
33	0.999892	52.0811	NA	NA
34	0.799778	66.5545	NA	NA
35	0.885451	54.174	NA	NA
36	0.999892	43.7178	NA	NA
37	0.206324	44.5851	NA	NA
38	0.965792	49.35	NA	NA
39	0.937714	55.3292	83.8081	139.137
40	0.990175	73.557	NA	NA
41	0.855872	23.2602	80.6186	103.879
42	0.606466	23.4592	185.944	209.403
43	0.768943	18.4444	63.8847	82.3291
44	0.958346	77.0066	NA	NA
45	0.809271	31.6545	NA	NA
46	0.998151	70.4725	NA	NA
47	0.999892	58.4432	NA	NA
48	0.957893	61.7218	NA	NA
49	0.970253	45.2913	NA	NA
50	0.999892	69.5713	NA	NA
51	0.999892	30.0861	NA	NA
52	0.999892	36.8902	NA	NA
53	0.999892	43.2549	NA	NA
54	0.999892	11.0336	NA	NA
55	0.934004	76.9987	NA	NA
56	0.995325	189.444	NA	NA
57	0.903368	62.7447	NA	NA
58	0.999892	21.2466	72.1889	93.4355
59	0.999892	11.5684	82.0885	93.6569
60	0.999892	23.9506	88.1917	112.142
61	0.971125	8.03792	72.5381	80.576
62	0.039537	21.8287	92.8507	114.679
63	0.527776	56.9613	140.206	197.167
64	0.932484	30.464	132.643	163.107
65	0.996541	18.6181	110.869	129.487
66	0.999892	0.119947	116.595	116.715
67	0.999892	0.913528	108.724	109.638
68	0.000108108	0.246966	NA	NA
69	0.963464	39.3732	113.913	153.286
70	0.754891	50.3162	70.2651	120.581
71	0.978913	53.6508	58.5477	112.198
72	0.451201	27.0703	125.503	152.573
73	0.960713	4.01182	69.9627	73.9745
74	0.000108108	0.121084	45.4785	45.5996
75	0.917059	0.740515	118.002	118.742
76	0.000108108	16.0357	101.925	117.961
77	0.743286	36.6083	110.397	147.006
78	0.000108108	13.1108	88.8313	101.942
79	0.96732	8.17627	154.617	162.793
80	0.999892	6.06089	30.7616	36.8225
81	0.999892	12.4894	26.2851	38.7745
82	0.949489	21.1377	40.269	61.4067
83	0.962077	9.22611	NA	NA
84	0.978158	32.6741	NA	NA
85	0.633662	14.7525	26.0531	40.8055
86	0.742823	19.0713	30.9181	49.9894
87	0.992285	29.0709	160.956	190.027
88	0.108506	4.06254	60.7611	64.8236
89	0.606367	32.8947	NA	NA
90	0.852803	62.4122	NA	NA
91	0.39865	53.4822	NA	NA
92	0.999892	34.413	NA	NA
93	0.374006	23.5633	42.429	65.9924
94	0.997197	62.532	59.3675	121.9
95	0.560141	16.9176	73.538	90.4556
96	0.467962	22.0836	69.04	91.1235
97	0.206105	19.2766	65.7559	85.0325
98	0.810263	37.8183	70.3114	108.13
99	0.999892	31.3819	40.3611	71.743
100	0.999892	59.512	NA	NA
101	0.992382	57.9594	120.799	178.759
102	0.833463	98.8304	106.476	205.306
103	0.988795	1.07645	166.434	167.51
104	0.382396	15.2565	84.202	99.4585
105	0.937034	4.21146	62.4157	66.6271
106	0.990211	14.0923	72.3391	86.4314
107	0.999892	16.1896	58.4637	74.6534
108	0.95691	207.378	NA	NA
109	0.928965	4.48418	63.7708	68.255
110	0.959441	23.5455	116.361	139.906
111	0.000108108	3.32641	30.4764	33.8028
112	0.681855	41.5754	58.8655	100.441
113	0.721064	15.2873	76.0689	91.3562
114	0.320671	24.7877	113.951	138.739
115	0.973111	64.3448	155.454	219.799
116	0.059352	0.316471	108.271	108.588
117	0.972247	31.8908	37.5379	69.4287
118	0.934985	24.3899	105.585	129.975
119	0.891911	41.9479	152.987	194.934
120	0.989732	50.6631	116.776	167.439
121	0.568019	8.66453	46.7053	55.3699
122	0.941826	17.7913	71.8652	89.6565
123	0.0135526	12.9962	97.5155	110.512
124	0.000108108	18.2948	54.333	72.6278
125	0.776554	12.4474	61.943	74.3904
126	0.505972	6.45851	60.3527	66.8112
127	0.697738	26.0392	49.0848	75.1239
128	0.977837	40.4356	132.472	172.908
129	0.106705	31.3994	102.609	134.008
130	0.888079	45.3441	55.4803	100.824
131	0.0697412	21.7281	79.6035	101.332
132	0.999892	21.9859	107.774	129.76
133	0.933	20.6697	92.6499	113.32
134	0.885119	31.9719	113.235	145.207
135	0.895525	25.2983	86.7502	112.049
136	0.876672	16.7931	94.4246	111.218
137	0.858378	22.0223	116.948	138.97
138	0.598679	27.303	115.988	143.291
139	0.0656017	2.82423	186.851	189.676
140	0.996116	36.0027	94.0662	130.069
141	0.885422	29.2092	109.479	138.688
142	0.696518	21.7622	31.3778	53.1399
143	0.987796	52.9648	77.7641	130.729
144	0.0681032	11.4021	72.0736	83.4757
145	0.600385	21.8525	69.04	90.8924
146	0.979272	39.0523	50.7635	89.8158
147	0.771639	19.1192	45.7941	64.9134
148	0.766895	25.3307	23.2967	48.6274
149	0.573881	29.0404	139.015	168.056
150	0.999892	22.3344	109.691	132.025
151	0.999892	21.4478	52.5623	74.0101
152	0.999892	18.9791	37.2504	56.2295
153	0.999892	46.0059	49.409	95.4148
154	0.999892	24.8239	36.9062	61.7301
155	0.999892	22.4878	53.4725	75.9603
156	0.789978	0.422562	NA	NA
157	0.995539	79.4087	95.7393	175.148
158	0.91763	24.2984	81.8036	106.102
159	0.782245	23.8195	215.649	239.469
160	0.842756	18.1739	116.602	134.775
161	0.950463	23.3191	243.936	267.255
162	0.919008	45.3112	106.862	152.173
163	0.965613	60.003	112.285	172.288
164	0.928287	27.3179	NA	NA
165	0.716205	3.22715	NA	NA
166	0.000108108	1.27831	NA	NA
167	0.10165	14.3644	NA	NA
168	0.0349196	25.4751	NA	NA
169	0.977591	30.2028	NA	NA
170	0.999447	70.8468	NA	NA
171	0.22779	10.3043	NA	NA
172	0.999892	20.0273	NA	NA
173	0.504893	29.9188	NA	NA
174	0.000108108	3.45855	NA	NA
175	0.676522	13.9328	162.169	176.101
176	0.775859	18.9927	25.9918	44.9845
177	0.929935	30.7458	11.3958	42.1416
178	0.941106	24.1338	42.466	66.5998
179	0.647039	34.1446	108.756	142.9
180	0.998733	5.08632	119.965	125.052
181	0.922519	21.5856	78.164	99.7496
182	0.000108108	9.02871	153.537	162.566
183	0.927028	33.2439	64.5859	97.8298
184	0.775471	38.1478	NA	NA
185	0.475736	40.6357	NA	NA
186	0.45009	29.799	NA	NA
187	0.958939	60.3078	NA	NA
188	0.372218	5.12507	NA	NA
189	0.278512	33.8827	NA	NA
190	0.682013	63.8815	NA	NA
191	0.62832	52.8417	NA	NA
192	0.506476	26.0199	NA	NA
193	0.660604	35.6688	NA	NA
194	0.887013	46.2101	NA	NA
195	0.335748	26.3713	NA	NA
196	0.635676	32.5398	NA	NA
197	0.862135	47.7803	NA	NA
198	0.235427	22.308	NA	NA
199	0.81655	44.2088	NA	NA
200	0.367857	54.1761	NA	NA
201	0.570296	16.3194	NA	NA
202	0.729737	63.3731	NA	NA
203	0.313644	47.1718	NA	NA
204	0.57373	27.247	NA	NA
205	0.924698	37.414	NA	NA
206	0.979047	48.6753	NA	NA
207	0.0926732	17.0568	NA	NA
208	0.647167	44.738	NA	NA
209	0.716525	99.0537	NA	NA
210	0.804544	122.503	NA	NA
211	0.838748	41.6141	NA	NA
212	0.0897204	32.5777	NA	NA
213	0.127133	56.6181	NA	NA
214	0.362836	27.2998	NA	NA
215	0.348927	25.9373	NA	NA
216	0.252627	20.6095	NA	NA
217	0.334086	9.20062	NA	NA
218	0.440754	94.5079	NA	NA
219	0.943471	30.4968	NA	NA
220	0.361951	34.1972	NA	NA
221	0.985702	15.1002	NA	NA
222	0.514701	37.3207	NA	NA
223	0.844341	47.7073	NA	NA
224	0.217825	13.5451	NA	NA
225	0.797568	46.9189	NA	NA
226	0.00991592	11.2259	NA	NA
227	0.0757004	27.256	NA	NA
228	0.916779	30.8199	NA	NA
229	0.984405	28.523	22.329	50.852
230	0.000108108	4.86501	42.1082	46.9733
231	0.444867	14.119	82.7109	96.8299
232	0.000108108	21.9904	NA	NA
233	0.818748	24.6916	NA	NA
234	0.0917977	9.46353	NA	NA
235	0.632411	53.7218	39.4876	93.2094
236	0.00562607	25.7771	45.8243	71.6014
237	0.231931	66.464	63.9113	130.375
238	0.945634	85.6907	47.4547	133.145
239	0.312297	55.1306	50.8744	106.005
240	0.999892	22.89	149.813	172.703
241	0.999892	20.1272	64.7226	84.8498
242	0.999892	93.6031	51.7239	145.327
243	0.730752	26.2326	42.6694	68.9019
244	0.0724099	29.2703	79.8546	109.125
245	0.0161386	17.5819	32.4168	49.9987
246	0.636239	14.1053	45.2064	59.3116
247	0.468742	5.88951	56.932	62.8216
248	0.191073	16.9596	NA	NA
249	0.56928	65.8092	NA	NA
250	0.690459	71.3154	NA	NA
251	0.366571	63.3993	NA	NA
252	0.999892	44.2183	128.215	172.433
253	0.204183	64.8266	147.647	212.474
254	0.835585	56.6124	NA	NA
255	0.960421	35.0412	137.567	172.608
256	0.827801	66.6223	NA	NA
257	0.935158	46.5357	30.4764	77.0121
258	0.53661	72.054	NA	NA
259	0.825799	57.6413	NA	NA
260	0.989933	39.2919	134.615	173.907
261	0.999892	65.6269	NA	NA
262	0.720359	111.74	NA	NA
263	0.788541	73.2016	NA	NA
264	0.578385	71.7287	NA	NA
265	0.925334	109.192	NA	NA
266	0.848651	112.732	NA	NA
267	0.746877	93.1968	NA	NA
268	0.486557	79.4153	NA	NA
269	0.605193	59.2692	NA	NA
270	0.762629	79.746	NA	NA
271	0.253505	71.0523	NA	NA
272	0.676524	81.8132	NA	NA
273	0.715796	61.1701	NA	NA
274	0.68375	83.8733	NA	NA
275	0.757121	103.636	NA	NA
276	0.1686	79.2695	NA	NA
277	0.761959	91.5036	NA	NA
278	0.540814	72.9654	NA	NA
279	0.773431	63.5453	137.216	200.761
280	0.903628	44.1862	130.98	175.166
281	0.665791	66.4825	118.203	184.685
282	0.6093	81.3715	NA	NA
283	0.556042	87.023	NA	NA
284	0.8416	123.896	NA	NA
285	0.55608	76.5689	NA	NA
286	0.594461	86.0715	NA	NA
287	0.973692	111.083	NA	NA
288	0.891798	97.5261	NA	NA
289	0.247666	76.8277	NA	NA
290	0.498709	103.123	NA	NA
291	0.191011	61.7026	NA	NA
292	0.7946	119.039	NA	NA
293	0.185332	61.1026	NA	NA
294	0.674281	52.9842	NA	NA
295	0.543719	72.0013	NA	NA
296	0.696681	91.2197	NA	NA
297	0.774683	63.7257	143.53	207.256
298	0.0724961	47.4874	145.683	193.17
299	0.999892	93.6585	155.803	249.462
300	0.796962	76.8179	NA	NA
301	0.517974	59.6347	NA	NA
302	0.612634	73.9877	NA	NA
303	0.991078	154.186	NA	NA
304	0.426793	45.4358	NA	NA
305	0.938073	101.856	NA	NA
306	0.812452	73.5331	NA	NA
307	0.999892	44.1294	NA	NA
308	0.856942	39.5553	NA	NA
309	0.320832	26.4587	NA	NA
310	0.862252	127.684	NA	NA
311	0.784621	63.1649	NA	NA
312	0.298244	27.1672	NA	NA
313	0.80673	114.783	NA	NA
314	0.00944728	1.66688	NA	NA
315	0.506194	66.3419	NA	NA
316	0.427778	55.1522	NA	NA
317	0.194735	54.037	NA	NA
318	0.877458	76.7434	NA	NA
319	0.832054	97.9037	NA	NA
320	0.853296	156.58	NA	NA
321	0.938473	82.0655	NA	NA
322	0.381772	41.5182	NA	NA
323	0.999892	45.4127	NA	NA
324	0.97886	76.6703	NA	NA
325	0.999892	16.0381	NA	NA
326	0.533268	50.3768	NA	NA
327	0.999892	23.0903	NA	NA
328	0.000108108	22.8623	100.181	123.043
329	0.999892	50.4449	NA	NA
330	0.998917	117.42	NA	NA
331	0.944533	96.9354	NA	NA
332	0.132907	19.9442	192.36	212.304
333	0.379501	18.6765	158.074	176.75
334	0.110216	10.0842	149.062	159.146
335	0.959374	4.04971	73.8105	77.8602
336	0.685766	32.1015	95.3849	127.486
337	0.843846	29.0824	161.42	190.502
338	0.735278	48.7171	75.3509	124.068
339	0.944175	34.4914	NA	NA
340	0.994923	15.4413	NA	NA
341	0.949827	38.7862	85.6316	124.418
342	0.999693	34.2968	117.773	152.07
343	0.801164	50.2749	NA	NA
344	0.996405	34.8686	101.61	136.479
345	0.985779	33.1702	73.4102	106.58
346	0.997065	17.5094	59.847	77.3564
347	0.951766	51.6658	NA	NA
348	0.342136	18.3093	74.7315	93.0408
349	0.795471	27.2808	95.4269	122.708
350	0.717015	32.7487	58.2882	91.0369
351	0.995623	28.1517	43.6239	71.7756
352	0.999892	15.7866	38.7524	54.5389
353	0.781509	66.8003	NA	NA
354	0.904637	99.1758	NA	NA
355	0.903925	91.5784	NA	NA
356	0.805966	96.8328	NA	NA
357	0.939427	118.184	NA	NA
358	0.815918	66.2039	NA	NA
359	0.895251	105.271	NA	NA
360	0.358895	65.9209	NA	NA
361	0.739912	60.5149	NA	NA
362	0.829626	42.2743	51.7239	93.9982
363	0.676197	44.6635	130.819	175.483
364	0.83548	122.312	NA	NA
365	0.84825	106.587	NA	NA
366	0.853447	102.011	NA	NA
367	0.812042	99.5811	NA	NA
368	0.931381	121.768	NA	NA
369	0.944477	26.4173	48.9414	75.3587
370	0.99758	31.6305	NA	NA
371	0.946898	66.5117	NA	NA
372	0.939578	23.7973	68.0913	91.8886
373	0.998028	57.5207	61.3249	118.846
374	0.901396	22.4692	NA	NA
375	0.899732	23.9476	NA	NA
376	0.5147	22.6853	56.7719	79.4572
377	0.99183	101.308	NA	NA
378	0.754093	99.4815	NA	NA
379	0.797144	72.7684	NA	NA
380	0.723611	55.186	125.397	180.583
381	0.850661	73.8429	24.0862	97.9291
382	0.689938	75.0523	144.683	219.736
383	0.931787	117.774	NA	NA
384	0.41873	85.7535	NA	NA
385	0.616852	78.8124	126.741	205.553
386	0.842706	97.8965	NA	NA
387	0.721815	96.0307	NA	NA
388	0.967327	103.109	NA	NA
389	0.754381	87.6917	NA	NA
390	0.91421	124.768	NA	NA
391	0.964688	63.2512	142.758	206.009
392	0.550609	70.6007	NA	NA
393	0.56698	90.2406	NA	NA
394	0.883034	67.4381	NA	NA
395	0.854029	58.3098	NA	NA
396	0.999892	41.4236	NA	NA
397	0.999892	38.8645	33.9431	72.8077
398	0.999892	64.3635	134.45	198.813
399	0.988626	155.872	NA	NA
400	0.998982	155.818	NA	NA
401	0.970081	138.385	NA	NA
402	0.814232	0.657811	21.25	21.9078
403	0.000108108	1.12319	57.358	58.4812
404	0.999892	9.75345	32.5877	42.3411
405	0.951157	59.7239	34.8267	94.5506
406	0.996093	56.3437	200.392	256.736
407	0.860705	81.1965	314.093	395.29
408	0.656506	21.0225	43.2157	64.2382
409	0.726392	28.6016	189.363	217.964
410	0.999892	22.7105	61.0432	83.7537
411	0.999892	5.98444	56.8385	62.823
412	0.0314717	1.68258	52.0687	53.7512
413	0.866354	8.91085	59.6001	68.5109
414	0.721361	6.17627	89.4038	95.58
415	0.0801747	0.755409	146.333	147.089
416	0.000108108	0.300691	51.8078	52.1085
417	0.000108108	1.20203	61.4413	62.6434
418	0.0228557	14.1699	108.21	122.38
419	0.835045	23.1804	18.3181	41.4985
420	0.59028	0.77133	87.3874	88.1588
421	0.710071	1.12956	19.3943	20.5238
422	0.901725	49.3215	55.3559	104.677
423	0.749479	15.929	91.2063	107.135
424	0.696491	1.39462	75.975	77.3696
425	0.256138	4.22137	70.8139	75.0353
426	0.609519	30.7522	55.5084	86.2607
427	0.756885	55.2044	13.1752	68.3796
428	0.677338	34.5608	30.4764	65.0372
429	0.9905	53.357	30.4764	83.8335
430	0.590793	3.03624	88.2339	91.2701
431	0.751563	0.230581	149.465	149.696
432	0.522859	3.24741	147.598	150.845
433	0.196584	6.44761	184.309	190.757
434	0.946132	37.4673	101.212	138.68
435	0.994049	50.6742	NA	NA
436	0.897636	12.3715	43.9114	56.2829
437	0.918966	17.9209	113.337	131.258
438	0.000108108	0.588063	NA	NA
439	0.000108108	0.755368	NA	NA
440	0.000108108	0.301716	NA	NA
441	0.999892	10.7261	32.7694	43.4955
442	0.999892	15.6337	112.573	128.207
443	0.999892	14.3306	8.91838	23.249
444	0.000108108	0.145761	32.7035	32.8493
445	0.000108108	1.21949	102.546	103.765
446	0.824462	59.441	NA	NA
447	0.735425	40.164	NA	NA
448	0.719013	20.5702	NA	NA
449	0.580656	20.2256	NA	NA
450	0.866803	16.0788	40.2357	56.3145
451	0.0132848	28.7488	49.339	78.0878
452	0.189376	67.7663	213.584	281.351
453	0.304622	55.6858	207.073	262.759
454	0.25254	68.5021	160.637	229.139
455	0.766902	68.5148	62.3138	130.829
456	0.785879	62.6449	NA	NA
457	0.999892	0.207126	NA	NA
458	0.874544	2.54975	NA	NA
459	0.909007	41.5933	NA	NA
460	0.872184	92.8594	42.4698	135.329
461	0.821911	183.649	NA	NA
462	0.984311	88.7822	NA	NA
463	0.997014	25.2231	NA	NA
464	0.0424252	20.6098	NA	NA
465	0.999892	50.3896	130.925	181.314
466	0.999892	48.5108	212.914	261.425
467	0.974798	72.0337	235.846	307.88
468	0.944272	63.8072	169.356	233.163
469	0.977948	58.2293	96.0361	154.265
470	0.890823	47.1169	73.1325	120.249
471	0.999892	52.9148	85.0076	137.922
472	0.972645	98.565	186.322	284.887
473	0.999892	83.1626	194.923	278.085
474	0.771821	108.912	149.249	258.16
475	0.947159	363.911	205.213	569.124
476	0.978105	53.4758	250.064	303.54
477	0.999036	41.4945	270.393	311.887
478	0.9991	35.9751	315.461	351.436
479	0.998637	84.8563	184.393	269.249
480	0.975928	102.362	139.122	241.484
481	0.964553	105.741	287.415	393.156
482	0.985271	6.27649	34.4945	40.771
483	0.999892	18.7602	46.2882	65.0484
484	0.901948	22.4703	90.1613	112.632
485	0.952137	10.7603	55.7644	66.5247
486	0.983154	13.4407	102.394	115.835
487	0.0255812	24.6318	NA	NA
488	0.932614	28.8867	117.285	146.172
489	0.000108108	0.567832	40.3704	40.9382
490	0.999892	40.1841	52.6684	92.8525
491	0.973108	5.08319	NA	NA
492	0.771329	18.8189	94.6163	113.435
493	0.999892	48.1534	36.5358	84.6892
494	0.681426	15.8957	102.44	118.336
495	0.509402	7.91964	103.03	110.95
496	0.999892	6.52178	35.7154	42.2372
497	0.000108108	36.647	164.411	201.058
498	0.000108108	33.7276	298.426	332.154
499	0.999892	3.21705	69.9295	73.1465
500	0.125078	18.7474	97.4945	116.242
501	0.780289	6.60318	62.3881	68.9913
502	0.195987	24.9826	30.4764	55.459
503	0.999135	22.0467	98.3091	120.356
504	0.73929	16.8551	21.0837	37.9389
505	0.981524	136.467	158.447	294.914
506	0.990101	112.695	41.1663	153.861
507	0.912432	15.2905	48.0096	63.3
508	0.98069	33.6297	69.04	102.67
509	0.905952	24.883	74.9053	99.7883
510	0.884124	28.9621	58.6532	87.6153
511	0.815497	38.7678	73.538	112.306
512	0.729738	22.7817	39.2736	62.0552
513	0.695209	10.1443	72.3776	82.5219
514	0.999892	65.5838	NA	NA
515	0.834522	97.4396	NA	NA
516	0.000108108	2.57793	NA	NA
517	0.000108108	1.05857	NA	NA
518	0.999892	7.99161	NA	NA
519	0.688557	9.91285	NA	NA
520	0.000108108	1.11261	NA	NA
521	0.999892	4.09564	NA	NA
522	0.967335	5.89851	NA	NA
523	0.943453	22.201	108.931	131.132
524	0.000108108	2.33745	62.2051	64.5426
525	0.939851	13.4708	52.5141	65.9849
526	0.602668	30.9528	NA	NA
527	0.438117	73.4955	NA	NA
528	0.685976	55.272	NA	NA
529	0.395125	62.3656	NA	NA
530	0.87525	38.7168	NA	NA
531	0.899913	67.797	34.9739	102.771
532	0.942348	16.244	30.4764	46.7204
533	0.969363	16.9404	101.378	118.318
534	0.540619	3.02317	NA	NA
535	0.869621	52.9453	NA	NA
536	0.854809	57.7118	NA	NA
537	0.890767	45.0924	NA	NA
538	0.24321	24.2184	8.43262	32.651
539	0.728297	12.8578	169.468	182.325
540	0.297474	24.4741	NA	NA
541	0.792348	55.8577	158.076	213.934
542	0.951038	67.5323	147.11	214.642
543	0.672278	59.5315	158.881	218.412
544	0.774704	49.2008	49.8316	99.0324
545	0.216755	33.1223	49.0996	82.2219
546	0.131508	35.226	42.3986	77.6246
547	0.884105	53.8204	50.6471	104.467
548	0.129388	36.4907	42.4559	78.9466
549	0.803675	48.6192	47.0903	95.7095
550	0.748825	61.6637	42.5984	104.262
551	0.758676	61.9991	85.9036	147.903
552	0.927827	85.8641	40.5996	126.464
553	0.969024	85.6532	36.2101	121.863
554	0.965134	78.0016	54.4021	132.404
555	0.245878	48.8753	39.1995	88.0748
556	0.404733	49.9466	74.1155	124.062
557	0.659445	65.4627	NA	NA
558	0.873744	90.457	51.5485	142.006
559	0.000108108	14.1879	49.0842	63.2721
560	0.575667	21.4115	20.6047	42.0161
561	0.000108108	37.2051	100.163	137.368
562	0.224754	12.9536	76.2171	89.1707
563	0.351508	32.6037	29.2778	61.8815
564	0.20967	29.5018	55.2444	84.7462
565	0.161352	49.5093	73.173	122.682
566	0.616186	74.3725	116.972	191.345
567	0.257018	55.0304	79.7391	134.769
568	0.378964	36.6364	103.738	140.374
569	0.657455	38.1172	42.9151	81.0323
570	0.796489	46.28	126.859	173.139
571	0.983925	117.714	172.435	290.148
572	0.436618	34.3962	159.043	193.439
573	0.759237	69.4404	92.9261	162.367
574	0.856966	120.709	118.395	239.104
575	0.561044	62.6861	153.489	216.175
576	0.519114	27.5624	80.2227	107.785
577	0.847136	70.5682	84.2687	154.837
578	0.621021	69.6479	201.273	270.921
579	0.302998	22.0027	45.9628	67.9654
580	0.764426	59.6349	171.161	230.796
581	0.924233	37.2883	256.054	293.342
582	0.748262	48.4801	97.7037	146.184
583	0.999892	75.1088	46.6512	121.76
584	0.965169	74.7261	118.839	193.565
585	0.743917	6.96413	64.7607	71.7248
586	0.791991	27.9167	43.7351	71.6518
587	0.567602	62.3101	NA	NA
588	0.850362	13.8008	NA	NA
589	0.327351	63.9561	NA	NA
590	0.905732	60.8676	43.6239	104.492
591	0.330639	17.5092	NA	NA
592	0.847534	148.1	NA	NA
593	0.926038	101.054	NA	NA
594	0.587691	72.871	NA	NA
595	0.905732	60.8674	NA	NA
596	0.277984	27.3034	NA	NA
597	0.589213	78.0635	NA	NA
598	0.802405	98.7433	NA	NA
599	0.591043	73.7362	47.3837	121.12
600	0.573027	93.0509	NA	NA
601	0.980005	68.6525	50.9221	119.575
602	0.987715	76.6226	NA	NA
603	0.838496	62.9929	NA	NA
604	0.18929	59.3737	47.6559	107.03
605	0.732502	153.882	NA	NA
606	0.000108108	1.179	121.787	122.966
607	0.279489	57.6622	NA	NA
608	0.844282	60.9731	NA	NA
609	0.999892	0.020177	206.6	206.62
610	0.460718	37.817	NA	NA
611	0.928821	56.0857	75.3058	131.391
612	0.511275	52.8632	117.457	170.32
613	0.485367	97.9639	NA	NA
614	0.588589	63.7352	NA	NA
615	0.774383	119.665	NA	NA
616	0.775009	34.5387	66.6639	101.203
617	0.705177	44.814	126.593	171.407
618	0.672801	93.7786	NA	NA
619	0.509316	51.0529	NA	NA
620	0.396822	88.5402	NA	NA
621	0.419938	51.0362	NA	NA
622	0.488093	47.634	60.376	108.01
623	0.613159	68.0548	NA	NA
624	0.448881	65.8453	50.2175	116.063
625	0.855639	79.0927	72.9419	152.035
626	0.269123	68.2293	152.542	220.771
627	0.667249	64.4458	72.7162	137.162
628	0.652043	132.235	NA	NA
629	0.812827	165.724	NA	NA
630	0.143884	20.6226	NA	NA
631	0.838716	64.162	36.0784	100.24
632	0.764426	72.1598	224.561	296.721
633	0.571771	80.9145	NA	NA
634	0.643491	98.8531	NA	NA
635	0.482516	91.0282	NA	NA
636	0.135891	31.2363	NA	NA
637	0.686291	108.686	NA	NA
638	0.679173	87.0811	NA	NA
639	0.935709	96.9728	NA	NA
640	0.931005	145.317	NA	NA
641	0.261717	21.0799	122.705	143.785
642	0.827463	92.9169	42.4759	135.393
643	0.962954	128.261	NA	NA
644	0.703493	20.7711	NA	NA
645	0.685056	54.1905	NA	NA
646	0.276074	59.7011	NA	NA
647	0.106463	66.2456	12.6774	78.923
648	0.245855	52.1632	NA	NA
649	0.719007	59.1695	85.7377	144.907
650	0.296094	68.4606	NA	NA
651	0.759138	88.4257	NA	NA
652	0.869793	88.1931	NA	NA
653	0.261606	42.3452	NA	NA
654	0.683976	42.9725	NA	NA
655	0.435438	16.0031	42.4938	58.497
656	0.739695	36.0895	39.0772	75.1668
657	0.779166	103.445	57.5466	160.992
658	0.858722	57.2998	63.8977	121.197
659	0.662499	46.4104	77.2522	123.663
660	0.515177	32.099	41.9507	74.0497
661	0.283617	17.8711	40.643	58.5141
662	0.633168	28.6642	215.551	244.216
663	0.89975	31.7901	155.056	186.846
664	0.147974	24.9772	53.6951	78.6724
665	0.823976	33.5531	166.834	200.387
666	0.53985	34.8303	75.4883	110.319
667	0.995936	77.8105	47.5881	125.399
668	0.999892	29.9309	52.1982	82.1291
669	0.999892	14.5844	82.8064	97.3908
670	0.988974	27.5482	181.695	209.243
671	0.757323	71.2664	NA	NA
672	0.221501	78.0993	183.373	261.473
673	0.795663	48.3509	188.004	236.355
674	0.644508	56.8214	295.101	351.922
675	0.935849	68.9285	180.883	249.812
676	0.0683337	69.4087	183.051	252.459
677	0.999892	40.6212	180.712	221.333
678	0.222977	152.956	NA	NA
679	0.809271	114.949	217.814	332.763
680	0.566706	118.841	171.959	290.799
681	0.730851	117.14	241.917	359.056
682	0.999892	23.4668	268.998	292.465
683	0.993288	58.2879	266.661	324.949
684	0.999892	25.8772	NA	NA
685	0.963047	108.459	298.768	407.227
686	0.999892	34.3838	218.626	253.009
687	0.989812	148.332	NA	NA
688	0.919926	79.5393	NA	NA
689	0.797465	94.0534	NA	NA
690	0.987996	208.652	279.576	488.228
691	0.999892	47.8477	174.078	221.926
692	0.981926	59.6175	311.743	371.36
693	0.935222	32.2955	54.0804	86.3759
694	0.965632	25.4479	83.2129	108.661
695	0.988646	6.79278	NA	NA
696	0.885922	36.8093	NA	NA
697	0.714976	37.0954	NA	NA
698	0.789573	25.3209	NA	NA
699	0.993401	48.3171	NA	NA
700	0.487215	24.1377	NA	NA
701	0.980635	54.5525	NA	NA
702	0.99013	52.7539	NA	NA
703	0.939433	87.7207	NA	NA
704	0.932917	34.24	NA	NA
705	0.821102	36.213	NA	NA
706	0.714607	51.7344	NA	NA
707	0.719034	43.2674	57.0978	100.365
708	0.758708	55.3168	29.4122	84.729
709	0.960129	67.032	157.152	224.184
710	0.817249	52.9951	152.156	205.151
711	0.482792	13.1659	39.3047	52.4706
712	0.953006	32.0552	26.0275	58.0828
713	0.999892	0.0402756	NA	NA
714	0.946869	2.29565	NA	NA
715	0.999892	0.297854	NA	NA
716	0.509742	44.891	NA	NA
717	0.693615	59.3775	NA	NA
718	0.714776	38.1732	NA	NA
719	0.999892	43.9616	31.2124	75.174
720	0.840065	46.3051	65.056	111.361
721	0.484362	38.4834	7.02927	45.5126
722	0.632926	31.8375	34.0844	65.9219
723	0.675367	16.6244	41.9321	58.5564
724	0.796307	62.6366	181.482	244.119
725	0.937208	37.4477	123.916	161.364
726	0.979579	27.0739	146.855	173.929
727	0.999892	23.7153	64.7089	88.4242
728	0.991897	23.6864	37.671	61.3573
729	0.960688	39.0978	NA	NA
730	0.999892	3.97467	NA	NA
731	0.896374	5.7195	NA	NA
732	0.998897	20.5903	NA	NA
733	0.909705	12.9652	NA	NA
734	0.889358	13.9003	NA	NA
735	0.913588	42.6398	NA	NA
736	0.933698	25.3401	105.19	130.53
737	0.932904	36.7698	NA	NA
738	0.693788	0.395024	NA	NA
739	0.942786	83.2306	68.3452	151.576
740	0.976244	70.3498	NA	NA
741	0.957704	70.8976	NA	NA
742	0.972948	34.7916	NA	NA
743	0.787724	17.2172	30.4764	47.6936
744	0.991382	62.0382	NA	NA
745	0.999892	14.7658	NA	NA
746	0.997293	32.9406	NA	NA
747	0.256127	21.0373	75.8744	96.9117
748	0.901197	14.7121	193.317	208.029
749	0.661935	11.4795	62.7251	74.2046
750	0.979271	142.086	155.107	297.193
751	0.914765	104.05	62.4804	166.53
752	0.970189	166.093	159.469	325.562
753	0.187863	26.5648	217.094	243.659
754	0.313831	44.2638	132.794	177.058
755	0.326644	44.7784	175.014	219.792
756	0.988193	44.4225	56.7373	101.16
757	0.137093	13.8989	NA	NA
758	0.999892	45.9513	NA	NA
759	0.996955	26.1451	58.6421	84.7872
760	0.880753	67.7018	54.1027	121.805
761	0.879258	66.9945	NA	NA
762	0.96263	91.1999	50.693	141.893
763	0.000108108	1.3953	NA	NA
764	0.823714	67.9271	NA	NA
765	0.641596	41.957	NA	NA
766	0.779609	59.7254	71.1142	130.84
767	0.517146	87.412	NA	NA
768	0.928495	96.8891	69.2503	166.139
769	0.891982	77.2176	115.79	193.008
770	0.870557	33.7464	13.3251	47.0716
771	0.94613	67.0756	46.5535	113.629
772	0.806428	64.6205	39.6432	104.264
773	0.994685	30.0722	178.584	208.656
774	0.999892	41.3499	54.1406	95.4905
775	0.999892	52.2285	112.811	165.04
776	0.788751	59.7223	190.22	249.942
777	0.987059	71.5923	273.312	344.905
778	0.875104	166.884	216.459	383.343
779	0.948284	93.4146	NA	NA
780	0.95154	104.133	265.593	369.726
781	0.983059	160.959	73.31	234.269
782	0.663775	103.626	NA	NA
783	0.876054	78.2958	107.24	185.536
784	0.998889	98.3146	NA	NA
785	0.878328	112.019	186.176	298.195
786	0.852566	45.419	184.01	229.429
787	0.919004	69.1868	148.03	217.217
788	0.980414	64.6753	NA	NA
789	0.967849	144.828	NA	NA
790	0.949171	139.41	NA	NA
791	0.951685	114.765	NA	NA
792	0.9714	119.063	NA	NA
793	0.922742	87.8515	123.48	211.331
794	0.962383	92.8154	NA	NA
795	0.240924	54.4595	227.453	281.913
796	0.999892	82.8659	202.113	284.979
797	0.973374	30.8659	168.483	199.349
798	0.966706	139.796	146.15	285.946
799	0.984889	175.65	209.943	385.593
800	0.99864	126.749	135.418	262.167
801	0.926742	90.9904	NA	NA
802	0.943734	121.983	NA	NA
803	0.902656	104.886	NA	NA
804	0.957944	85.2406	168.141	253.382
805	0.898241	93.9989	NA	NA
806	0.98471	177.257	308.871	486.128
807	0.97757	112.697	276.214	388.911
808	0.739041	67.5062	NA	NA
809	0.728171	79.4728	NA	NA
810	0.47293	67.574	417.698	485.272
811	0.834339	92.2096	NA	NA
812	0.999892	88.5656	NA	NA
813	0.975838	67.2743	NA	NA
814	0.999618	101.6	NA	NA
815	0.841748	90.4206	75.844	166.265
816	0.879434	62.4525	185.309	247.762
817	0.999017	112.687	NA	NA
818	0.9989	67.9989	NA	NA
819	0.945611	138.81	117.455	256.265
820	0.98822	181.236	265.905	447.142
821	0.999892	141.683	272.353	414.036
822	0.986538	48.2928	378.534	426.827
823	0.974629	37.8516	29.7596	67.6112
824	0.999892	62.7901	53.5507	116.341
825	0.999892	26.7866	185.529	212.316
826	0.999892	5.07452	96.122	101.196
827	0.982845	32.7898	129.33	162.12
828	0.999843	25.5626	32.3038	57.8664
829	0.0854511	54.3956	39.3286	93.7242
830	0.999892	21.9023	27.6659	49.5682
831	0.999892	47.7627	103.723	151.486
832	0.999892	24.1834	49.7395	73.9229
833	0.99434	35.2662	29.2078	64.474
834	0.998588	27.2646	129.5	156.764
835	0.999443	37.2365	10.0431	47.2795
836	0.998902	53.8332	29.5316	83.3648
837	0.999316	31.0981	30.1403	61.2384
838	0.98405	37.9187	67.6678	105.587
839	0.99781	48.5427	97.3946	145.937
840	0.996122	41.1839	12.4781	53.662
841	0.923792	27.7459	19.3804	47.1263
842	0.935093	72.4885	109.704	182.192
843	0.982385	69.1841	167.605	236.79
844	0.999667	47.3683	NA	NA
845	0.99958	47.8326	NA	NA
846	0.995539	40.3888	NA	NA
847	0.851992	27.2991	46.8925	74.1916
848	0.974782	5.89277	29.5849	35.4777
849	0.297086	6.5284	44.0222	50.5506
850	0.528082	26.1121	53.0688	79.1809
851	0.681695	16.0599	121.029	137.089
852	0.999892	0.346102	106.08	106.426
853	0.533473	0.858116	12.835	13.6931
854	0.874831	11.3814	77.0652	88.4466
855	0.452757	26.6869	122.976	149.663
856	0.722546	168.892	234.584	403.476
857	0.507174	95.0109	203.158	298.169
858	0.99988	195.497	186.452	381.949
859	0.999892	2.33426	85.0129	87.3471
860	0.882745	35.2317	NA	NA
861	0.502769	21.5986	64.5624	86.161
862	0.0389979	43.2829	255.157	298.44
863	0.0799093	68.8232	256.143	324.966
864	0.208592	62.6834	294.395	357.078
865	0.525021	56.7879	NA	NA
866	0.704967	100.084	NA	NA
867	0.58717	104.075	NA	NA
868	0.668336	90.1602	NA	NA
869	0.946799	54.1281	NA	NA
870	0.896061	116.788	NA	NA
871	0.952907	73.353	NA	NA
872	0.779184	31.8332	NA	NA
873	0.687842	69.4933	NA	NA
874	0.594837	60.3254	NA	NA
875	0.886148	70.3015	NA	NA
876	0.924704	107.517	NA	NA
877	0.895844	122.6	NA	NA
878	0.828475	75.2833	NA	NA
879	0.8147	31.9712	NA	NA
880	0.815028	18.1002	NA	NA
881	0.75517	104.098	NA	NA
882	0.983557	100.496	NA	NA
883	0.568725	72.0998	NA	NA
884	0.991373	85.2241	NA	NA
885	0.695091	101.322	NA	NA
886	0.506514	93.3713	NA	NA
887	0.948391	76.2283	NA	NA
888	0.859164	45.2728	NA	NA
889	0.842822	87.8003	198.053	285.853
890	0.839379	42.5569	NA	NA
891	0.655255	31.3956	NA	NA
892	0.834351	46.0976	NA	NA
893	0.689059	31.744	NA	NA
894	0.697187	61.5052	NA	NA
895	0.632526	76.2122	NA	NA
896	0.0792534	34.9156	116.775	151.691
897	0.110643	32.0821	89.1396	121.222
898	0.649401	59.8771	NA	NA
899	0.166948	34.9896	NA	NA
900	0.175694	32.0403	195.322	227.362
901	0.558388	42.313	NA	NA
902	0.690592	48.003	NA	NA
903	0.72902	58.5317	182.4	240.932
904	0.793624	73.3162	NA	NA
905	0.515771	42.3449	NA	NA
906	0.913825	64.6501	NA	NA
907	0.811273	45.6002	83.9754	129.576
908	0.897729	100.551	121.645	222.196
909	0.652866	60.5623	89.1299	149.692
910	0.724308	57.8827	180.857	238.74
911	0.87473	56.044	NA	NA
912	0.525422	52.5561	NA	NA
913	0.67858	64.6865	NA	NA
914	0.99346	73.5345	267.809	341.343
915	0.561956	42.4117	NA	NA
916	0.764735	85.9984	181.344	267.342
917	0.803906	92.966	100.76	193.726
918	0.798583	114.128	97.5	211.628
919	0.843629	94.0264	77.85	171.876
920	0.933791	204.67	322.718	527.388
921	0.917181	114.19	200.239	314.429
922	0.920454	49.6322	95.49	145.122
923	0.815222	140.864	NA	NA
924	0.910831	188.11	353.183	541.293
925	0.591931	66.2677	297.316	363.583
926	0.58334	38.2743	225.392	263.667
927	0.956435	93.3767	253.652	347.029
928	0.782864	16.5158	NA	NA
929	0.852835	28.3952	NA	NA
930	0.602174	53.5084	NA	NA
931	0.826789	66.0609	NA	NA
932	0.989591	87.3336	230.512	317.846
933	0.694137	23.4321	NA	NA
934	0.884116	113.627	128.12	241.747
935	0.606444	68.1719	148.18	216.352
936	0.671402	70.2057	NA	NA
937	0.776216	70.7611	155.227	225.988
938	0.658573	58.3281	165.34	223.668
939	0.995781	14.6993	NA	NA
940	0.853603	113.517	NA	NA
941	0.400794	25.8257	224.565	250.391
942	0.536017	49.4993	NA	NA
943	0.746292	103.461	NA	NA
944	0.993339	67.0902	184.83	251.92
945	0.998592	56.9025	NA	NA
946	0.868948	29.4884	71.0435	100.532
947	0.89007	26.878	105.468	132.346
948	0.956562	12.354	67.2245	79.5785
949	0.794623	69.1841	394.203	463.387
950	0.988395	85.8883	114.558	200.446
951	0.98068	60.1694	98.9363	159.106
952	0.969512	70.322	138.716	209.038
953	0.884724	116.137	NA	NA
954	0.585607	121.161	353.102	474.263
955	0.52467	111.305	332.954	444.259
956	0.8226	84.298	562.72	647.018
957	0.830128	69.01	376.942	445.952
958	0.875609	85.8306	282.706	368.537
959	0.976411	103.409	159.193	262.602
960	0.953433	111.876	147.646	259.522
961	0.381241	81.307	193.533	274.84
962	0.495365	66.7042	215.629	282.333
963	0.979792	48.7631	NA	NA
964	0.979885	49.0747	NA	NA
965	0.923966	34.116	NA	NA
966	0.719999	30.041	NA	NA
967	0.999892	93.9267	NA	NA
968	0.974081	98.597	NA	NA
969	0.949011	79.1628	NA	NA
970	0.997733	88.0187	NA	NA
971	0.950156	40.4248	NA	NA
972	0.916356	39.8113	NA	NA
973	0.74531	41.027	NA	NA
974	0.999892	86.0792	405.664	491.744
975	0.996807	82.1956	NA	NA
976	0.949095	82.5339	NA	NA
977	0.965418	0.451749	70.2947	70.7464
978	0.992823	0.442939	70.6615	71.1044
979	0.614371	0.199935	117.021	117.221
980	0.997319	122.253	NA	NA
981	0.964251	51.4634	NA	NA
982	0.999892	85.7807	NA	NA
983	0.999892	96.6816	NA	NA
984	0.986075	47.419	NA	NA
985	0.975918	82.6754	NA	NA
986	0.98014	86.0142	NA	NA
987	0.961185	74.5	NA	NA
988	0.987558	83.5213	NA	NA
989	0.891728	36.6454	NA	NA
990	0.999892	77.5257	NA	NA
991	0.999892	48.6917	NA	NA
992	0.999892	43.3147	NA	NA
993	0.990943	76.3585	NA	NA
994	0.996401	142.667	188.834	331.501
995	0.994549	38.3444	327.522	365.866
996	0.999892	48.5119	226.822	275.334
997	0.895434	61.3724	124.875	186.248
998	0.999892	59.7984	189.736	249.534
999	0.993957	19.5175	169.605	189.123
1000	0.897904	57.8494	376.376	434.225
1001	0.844963	9.81772	116.993	126.811
1002	0.984822	37.4805	260.414	297.895
1003	0.835637	43.7173	27.6275	71.3448
1004	0.999892	91.1199	57.9728	149.093
1005	0.997096	21.4015	53.3239	74.7254
1006	0.992339	21.8171	16.6024	38.4195
1007	0.989011	62.2444	65.4107	127.655
1008	0.734486	80.2742	209.054	289.328
1009	0.907817	56.4994	189.688	246.188
1010	0.708453	80.0564	263.866	343.923
1011	0.812267	70.0186	185.615	255.634
1012	0.89969	70.5526	425.218	495.771
1013	0.983595	208.867	192.084	400.951
1014	0.997671	99.7856	288.131	387.917
1015	0.999892	36.6352	140.11	176.745
1016	0.671372	24.0169	90.2174	114.234
1017	0.230579	23.5867	77.704	101.291
1018	0.389692	41.3937	84.8955	126.289
1019	0.999892	57.4498	23.5716	81.0213
1020	0.640318	58.1183	NA	NA
1021	0.540256	36.6191	184.542	221.161
1022	0.750383	45.5035	186.659	232.163
1023	0.573476	75.867	270	345.867
1024	0.8924	69.0473	NA	NA
1025	0.471903	31.47	210.236	241.706
1026	0.93787	140.701	331.115	471.816
1027	0.95047	184.408	322.934	507.343
1028	0.932646	216.548	273.876	490.424
1029	0.735293	53.0346	NA	NA
1030	0.980382	98.33	408.338	506.668
1031	0.652548	8.42644	NA	NA
1032	0.501362	29.6633	17.1278	46.791
1033	0.00222194	9.8576	97.4366	107.294
1034	0.000108108	0.606258	NA	NA
1035	0.0269549	49.4579	NA	NA
1036	0.966681	40.3974	NA	NA
1037	0.015308	20.8823	NA	NA
1038	0.703397	7.70315	NA	NA
1039	0.000108108	18.4742	NA	NA
1040	0.0216185	1.25642	NA	NA
1041	0.509623	12.0569	NA	NA
1042	0.00834797	18.434	NA	NA
1043	0.982625	77.0419	NA	NA
1044	0.000108108	4.69274	NA	NA
1045	0.000108108	13.1169	72.2905	85.4074
1046	0.367056	29.4748	68.3142	97.7891
1047	0.999892	32.4707	65.1707	97.6414
1048	0.999892	11.2839	64.5926	75.8766
1049	0.805545	16.0702	81.414	97.4843
1050	0.999892	84.2148	90.9595	175.174
1051	0.997048	34.5915	64.6961	99.2876
1052	0.239327	159.119	160.076	319.195
1053	0.484202	70.1125	155.303	225.415
1054	0.220287	12.7452	94.5979	107.343
1055	0.87296	71.4747	69.78	141.255
1056	0.00284153	1.88295	205.757	207.64
1057	0.000108108	19.9594	86.7643	106.724
1058	0.484762	60.7854	353.937	414.722
1059	0.395963	52.9941	72.831	125.825
1060	0.999468	16.3743	92.6115	108.986
1061	0.961817	27.7267	30.3853	58.1121
1062	0.999892	23.8598	45.4892	69.349
1063	0.000108108	80.5468	89.5023	170.049
1064	0.400033	71.2172	97.9299	169.147
1065	0.999892	60.6847	46.1508	106.836
1066	0.000108108	38.7013	85.9148	124.616
1067	0.999892	59.6758	282.54	342.216
1068	0.999892	39.2932	32.5014	71.7946
1069	0.999892	45.1294	37.8469	82.9763
1070	0.945371	36.5649	27.0423	63.6072
1071	0.999635	64.7052	102.232	166.937
1072	0.738975	38.5143	319.706	358.221
1073	0.731989	40.9089	151.943	192.852
1074	0.800998	43.9876	359.698	403.686
1075	0.905479	48.2133	250.517	298.73
1076	0.995352	27.8677	83.4871	111.355
1077	0.997428	58.6968	63.6113	122.308
1078	0.979859	33.4872	55.4296	88.9168
1079	0.763711	76.1722	404.264	480.436
1080	0.694948	139.149	427.213	566.362
1081	0.534313	67.4083	282.324	349.732
1082	0.287586	57.976	NA	NA
1083	0.0525644	48.4916	NA	NA
1084	0.382978	93.4545	NA	NA
1085	0.0938666	93.2451	NA	NA
1086	0.230152	101.067	NA	NA
1087	0.106109	83.8051	NA	NA
1088	0.438383	50.1422	NA	NA
1089	0.258124	72.627	NA	NA
1090	0.536301	85.3934	NA	NA
1091	0.5556	81.6232	NA	NA
1092	0.740268	72.2096	NA	NA
1093	0.495542	97.7947	NA	NA
1094	0.611392	108.073	NA	NA
1095	0.100763	57.6659	NA	NA
1096	0.488955	93.7201	NA	NA
1097	0.000108108	46.1545	NA	NA
1098	0.174127	52.8833	NA	NA
1099	0.75006	57.9218	NA	NA
1100	0.258526	82.2698	NA	NA
1101	0.0268267	73.6198	NA	NA
1102	0.167983	69.6021	NA	NA
1103	0.0937099	69.9383	NA	NA
1104	0.307863	40.0055	NA	NA
1105	0.624942	82.7672	NA	NA
1106	0.127611	54.687	NA	NA
1107	0.267565	65.1742	NA	NA
1108	0.0188321	64.4854	NA	NA
1109	0.41935	54.4689	NA	NA
1110	0.26602	62.4776	NA	NA
1111	0.26602	62.4776	NA	NA
1112	0.484923	66.2981	NA	NA
1113	0.93016	79.7932	NA	NA
1114	0.134368	66.0598	NA	NA
1115	0.119323	64.5148	NA	NA
1116	0.55149	6.25695	NA	NA
1117	0.00631239	63.5993	NA	NA
1118	0.834994	67.8598	NA	NA
1119	0.202565	62.51	NA	NA
1120	0.391518	66.8848	NA	NA
1121	0.0748595	40.4602	NA	NA
1122	0.470071	88.9628	NA	NA
1123	0.20722	72.3936	NA	NA
1124	0.107685	71.7177	NA	NA
1125	0.961942	38.8639	NA	NA
1126	0.39183	42.8852	120.197	163.082
1127	0.152127	56.7319	NA	NA
1128	0.309323	67.9974	NA	NA
1129	0.270252	78.813	NA	NA
1130	0.866663	100.899	NA	NA
1131	0.360965	77.9953	NA	NA
1132	0.134082	58.7041	NA	NA
1133	0.301163	54.3079	NA	NA
1134	0.0793059	93.7247	NA	NA
1135	0.186178	73.7491	NA	NA
1136	0.603314	74.1521	NA	NA
1137	0.193187	56.5377	NA	NA
1138	0.466476	80.7628	NA	NA
1139	0.726931	63.4385	NA	NA
1140	0.0808413	53.2531	NA	NA
1141	0.0589295	51.1492	NA	NA
1142	0.0583506	45.4379	NA	NA
1143	0.567463	52.734	NA	NA
1144	0.10707	51.607	NA	NA
1145	0.0767988	50.3105	NA	NA
1146	0.250197	62.4376	NA	NA
1147	0.813358	57.7637	NA	NA
1148	0.373176	56.7873	NA	NA
1149	0.13192	78.3634	NA	NA
1150	0.590954	36.3892	NA	NA
1151	0.0016172	33.1042	NA	NA
1152	0.455791	61.5053	251.552	313.058
1153	0.0907565	53.3656	183.631	236.997
1154	0.999892	102.181	275.39	377.572
1155	0.0576156	64.0128	183.39	247.402
1156	0.511767	78.4964	289.954	368.45
1157	0.927435	69.315	330.34	399.655
1158	0.717451	54.7725	222.69	277.462
1159	0.378376	66.7838	193.084	259.868
1160	0.0210599	40.2591	231.547	271.806
1161	0.808557	73.2444	NA	NA
1162	0.837874	46.1393	NA	NA
1163	0.95546	73.1234	NA	NA
1164	0.266059	70.2992	248.584	318.883
1165	0.483267	36.3868	NA	NA
1166	0.00720353	38.8894	NA	NA
1167	0.910466	47.2089	NA	NA
1168	0.601566	54.1471	NA	NA
1169	0.716202	46.5154	NA	NA
1170	0.304119	51.147	NA	NA
1171	0.975127	78.608	NA	NA
1172	0.608396	44.43	NA	NA
1173	0.400917	68.281	NA	NA
1174	0.678396	45.8636	NA	NA
1175	0.645164	87.6867	NA	NA
1176	0.242714	62.6515	NA	NA
1177	0.564165	46.324	NA	NA
1178	0.1671	52.0444	NA	NA
1179	0.450873	46.0064	NA	NA
1180	0.47593	46.8266	NA	NA
1181	0.773062	69.7435	NA	NA
1182	0.615598	49.7804	181.405	231.186
1183	0.379709	39.4171	NA	NA
1184	0.361975	58.41	NA	NA
1185	0.72728	52.1225	87.8574	139.98
1186	0.0672276	57.5307	213.978	271.508
1187	0.823158	68.4538	79.1978	147.652
1188	0.151562	42.1821	184.387	226.57
1189	0.857663	84.4201	161.967	246.387
1190	0.0165727	47.3226	162.422	209.745
1191	0.477351	55.1219	269.712	324.834
1192	0.690166	60.1307	NA	NA
1193	0.320579	37.6111	NA	NA
1194	0.0810391	78.3613	NA	NA
1195	0.519219	59.7976	NA	NA
1196	0.163444	60.5347	NA	NA
1197	0.243483	57.265	NA	NA
1198	0.106413	69.4156	276.838	346.254
1199	0.457554	82.1427	NA	NA
1200	0.161712	80.2843	52.7012	132.985
1201	0.000108108	48.779	181.818	230.597
1202	0.317458	58.5217	215.84	274.361
1203	0.0720063	45.5072	343.221	388.728
1204	0.546213	44.513	221.461	265.974
1205	0.44531	105.073	140.99	246.063
1206	0.485101	97.2333	149.932	247.165
1207	0.41136	91.7316	NA	NA
1208	0.605742	82.1604	NA	NA
1209	0.140229	32.7866	NA	NA
1210	0.478954	50.5338	NA	NA
1211	0.427068	57.4244	NA	NA
1212	0.88129	63.528	NA	NA
1213	0.579862	50.6633	NA	NA
1214	0.486324	58.3774	NA	NA
1215	0.503851	43.2969	NA	NA
1216	0.667296	54.3391	NA	NA
1217	0.178508	47.9221	NA	NA
1218	0.66837	49.6711	NA	NA
1219	0.596642	63.1605	198.253	261.414
1220	0.74179	59.2897	199.933	259.223
1221	0.384892	63.8429	265.996	329.839
1222	0.874017	95.1351	261.944	357.079
1223	0.883069	72.0522	266.785	338.837
1224	0.671761	64.3076	264.298	328.605
1225	0.717779	79.7093	NA	NA
1226	0.885849	41.1728	264.337	305.51
1227	0.667409	74.8369	NA	NA
1228	0.414275	98.218	182.099	280.317
1229	0.812818	70.2256	NA	NA
1230	0.489262	37.2279	NA	NA
1231	0.756521	24.6943	NA	NA
1232	0.744797	48.1056	NA	NA
1233	0.0837317	30.3361	NA	NA
1234	0.173129	58.8065	NA	NA
1235	0.147787	60.5023	NA	NA
1236	0.16592	76.429	NA	NA
1237	0.377381	76.8829	NA	NA
1238	0.399912	73.4932	NA	NA
1239	0.289837	60.0021	NA	NA
1240	0.684718	67.5152	NA	NA
1241	0.0817689	57.169	NA	NA
1242	0.010184	106.281	NA	NA
1243	0.768077	81.6624	266.065	347.727
1244	0.000512461	58.704	NA	NA
1245	0.391028	60.8037	NA	NA
1246	0.511238	69.8019	NA	NA
1247	0.896661	82.06	NA	NA
1248	0.0671535	79.9939	288.256	368.25
1249	0.261343	57.7514	NA	NA
1250	0.188983	79.6499	NA	NA
1251	0.202792	65.6207	NA	NA
1252	0.1522	66.9934	NA	NA
1253	0.509232	64.3768	NA	NA
1254	0.124168	82.7749	NA	NA
1255	0.0906446	65.7707	NA	NA
1256	0.304004	79.1219	NA	NA
1257	0.205595	82.3471	NA	NA
1258	0.750509	74.1047	56.8114	130.916
1259	0.761016	81.8506	74.6779	156.529
1260	0.899052	102.602	40.0119	142.614
1261	0.919091	94.4628	118.54	213.003
1262	0.580746	58.3017	NA	NA
1263	0.747413	74.1507	NA	NA
1264	0.714031	125.076	170.248	295.324
1265	0.349029	58.0194	NA	NA
1266	0.595144	38.8691	NA	NA
1267	0.760475	173.708	313.305	487.012
1268	0.251339	32.1002	NA	NA
1269	0.948438	139.312	103.7	243.012
1270	0.5174	68.0628	NA	NA
1271	0.359081	97.0894	112.89	209.979
1272	0.631685	61.7293	NA	NA
1273	0.776928	84.8633	97.17	182.033
1274	0.647076	126.372	299.514	425.886
1275	0.574132	65.4142	196.28	261.694
1276	0.931161	70.8065	383.446	454.253
1277	0.332123	104.559	NA	NA
1278	0.582272	66.7182	NA	NA
1279	0.906472	107.579	119.89	227.469
1280	0.179303	138.646	439.983	578.628
1281	0.757347	118.268	105.79	224.058
1282	0.432254	39.5184	NA	NA
1283	0.954117	148.615	69.27	217.885
1284	0.729501	58.8829	NA	NA
1285	0.698313	195.656	160.838	356.494
1286	0.635515	102.694	84.74	187.434
1287	0.934047	55.1211	NA	NA
1288	0.112655	78.842	NA	NA
1289	0.834803	117.866	NA	NA
1290	0.842271	111.616	NA	NA
1291	0.245927	76.8171	NA	NA
1292	0.399456	116.459	NA	NA
1293	0.384931	77.0317	NA	NA
1294	0.502282	100.551	NA	NA
1295	0.306822	74.4308	NA	NA
1296	0.732483	110.896	150.64	261.536
1297	0.999785	77.6365	239.874	317.51
1298	0.999892	76.9913	188.906	265.897
1299	0.999892	7.47646	225.921	233.398
1300	0.120805	104.103	NA	NA
1301	0.999892	50.6692	248.779	299.448
1302	0.470716	80.8856	266.98	347.866
1303	0.57912	61.1116	NA	NA
1304	0.201678	110.31	220.382	330.692
1305	0.00284935	46.0219	79.0355	125.057
1306	0.0995682	76.9725	149.409	226.381
1307	0.0842856	66.0909	239.806	305.897
1308	0.57535	103.914	232.963	336.877
1309	0.545515	68.5475	NA	NA
1310	0.840646	83.1331	120.3	203.433
1311	0.514225	79.7708	NA	NA
1312	0.851069	160.392	206.635	367.027
1313	0.809613	99.2952	151.05	250.345
1314	0.787188	119.314	NA	NA
1315	0.929554	241.706	269.705	511.412
1316	0.92532	92.4389	NA	NA
1317	0.942181	156.841	183.142	339.983
1318	0.885902	51.8095	NA	NA
1319	0.745865	101.78	NA	NA
1320	0.653709	65.5379	NA	NA
1321	0.439525	63.3024	NA	NA
1322	0.76572	65.0833	NA	NA
1323	0.77576	50.9447	NA	NA
1324	0.870599	68.6325	NA	NA
1325	0.771667	57.5468	NA	NA
1326	0.637622	69.2113	NA	NA
1327	0.917266	53.5824	NA	NA
1328	0.881189	58.3993	NA	NA
1329	0.926108	79.0143	NA	NA
1330	0.90179	111.917	NA	NA
1331	0.980274	55.6074	68.103	123.71
1332	0.992875	52.8385	74.4767	127.315
1333	0.161041	44.1378	193.196	237.334
1334	0.695052	76.869	NA	NA
1335	0.993868	52.4439	80.9795	133.423
1336	0.925042	75.7119	NA	NA
1337	0.875342	47.5137	NA	NA
1338	0.998909	47.7236	316.897	364.621
1339	0.999892	59.5087	NA	NA
1340	0.930025	54.4985	68.6994	123.198
1341	0.492195	63.2902	183.78	247.07
1342	0.999892	66.9094	197.166	264.076
1343	0.427315	42.3015	NA	NA
1344	0.624475	63.3856	210.443	273.829
1345	0.999698	137.268	213.877	351.145
1346	0.477883	33.2318	NA	NA
1347	0.822826	57.451	NA	NA
1348	0.720308	94.8805	450.199	545.079
1349	0.740321	89.661	NA	NA
1350	0.717991	63.3464	NA	NA
1351	0.339369	41.6317	NA	NA
1352	0.679481	65.2644	NA	NA
1353	0.832551	78.8777	NA	NA
1354	0.935966	90.2662	NA	NA
1355	0.689386	62.5176	NA	NA
1356	0.667998	64.9846	NA	NA
1357	0.991277	92.0856	372.38	464.466
1358	0.999892	66.8502	191.903	258.753
1359	0.584607	116.008	203.191	319.199
1360	0.287854	53.7602	410.17	463.931
1361	0.999892	11.2671	229.449	240.716
1362	0.741888	132.207	96.7446	228.951
1363	0.804099	213.968	147.336	361.304
1364	0.827497	118.338	141.765	260.103
1365	0.550845	61.2337	373.632	434.866
1366	0.692635	133.549	298.368	431.917
1367	0.833442	106.9	187.73	294.63
1368	0.495153	102.132	191.505	293.636
1369	0.999038	122.546	435.118	557.663
1370	0.932967	101.529	190.957	292.485
1371	0.480798	64.9329	NA	NA
1372	0.80302	78.7679	NA	NA
1373	0.994714	65.8348	407.812	473.647
1374	0.545641	104.175	NA	NA
1375	0.767056	64.5499	191.049	255.599
1376	0.900118	91.3074	186.108	277.415
1377	0.587791	58.2416	408.515	466.757
1378	0.772132	64.1021	193.294	257.396
1379	0.646175	29.9459	287.524	317.47
1380	0.726855	45.8563	258.129	303.985
1381	0.552783	44.8776	426.986	471.864
1382	0.983654	76.6288	272.441	349.069
1383	0.207909	69.7373	83.2872	153.025
1384	0.999658	74.9522	NA	NA
1385	0.999155	71.183	NA	NA
1386	0.943672	71.252	NA	NA
1387	0.994561	68.3055	NA	NA
1388	0.993009	46.0066	NA	NA
1389	0.965487	51.5153	NA	NA
1390	0.999331	56.9448	NA	NA
1391	0.990974	59.1186	NA	NA
1392	0.898023	70.4022	NA	NA
1393	0.939815	39.6872	NA	NA
1394	0.0957418	39.0631	NA	NA
1395	0.958162	57.1138	NA	NA
1396	0.216896	39.5583	NA	NA
1397	0.800197	29.8972	NA	NA
1398	0.944358	61.8123	NA	NA
1399	0.896216	47.9693	NA	NA
1400	0.982172	49.7992	NA	NA
1401	0.979411	80.8811	NA	NA
1402	0.999892	50.6332	NA	NA
1403	0.998288	47.6794	NA	NA
1404	0.995402	74.5406	NA	NA
1405	0.97822	62.3658	NA	NA
1406	0.669648	48.5949	NA	NA
1407	0.724078	44.7071	NA	NA
1408	0.951693	62.0884	NA	NA
1409	0.0905254	31.7845	NA	NA
1410	0.714855	44.8663	NA	NA
1411	0.363137	28.9672	NA	NA
1412	0.90755	40.8366	NA	NA
1413	0.999227	56.9284	NA	NA
1414	0.663671	37.0918	NA	NA
1415	0.998378	54.0645	NA	NA
1416	0.981981	61.5353	NA	NA
1417	0.99659	39.1232	NA	NA
1418	0.997743	32.1364	NA	NA
1419	0.99953	54.0329	NA	NA
1420	0.985158	59.237	NA	NA
1421	0.792199	39.1291	NA	NA
1422	0.999108	64.1887	NA	NA
1423	0.729997	51.9627	NA	NA
1424	0.161554	48.1648	NA	NA
1425	0.596978	43.4533	NA	NA
1426	0.97893	19.8108	172.983	192.793
1427	0.965006	46.4394	NA	NA
1428	0.496755	44.5348	NA	NA
1429	0.989902	69.0924	NA	NA
1430	0.994627	52.7636	NA	NA
1431	0.996791	106.08	NA	NA
1432	0.901435	63.4386	NA	NA
1433	0.854399	60.7061	NA	NA
1434	0.985362	65.1371	NA	NA
1435	0.759807	48.6187	NA	NA
1436	0.758248	88.6157	NA	NA
1437	0.692793	95.4015	NA	NA
1438	0.755669	44.5127	NA	NA
1439	0.920736	62.4277	NA	NA
1440	0.88449	63.8678	NA	NA
1441	0.916667	79.8879	NA	NA
1442	0.730038	52.5076	NA	NA
1443	0.92885	92.3861	NA	NA
1444	0.991652	61.5023	NA	NA
1445	0.854399	60.7061	NA	NA
1446	0.968675	50.6217	NA	NA
1447	0.881656	69.6454	NA	NA
1448	0.16426	51.3382	NA	NA
1449	0.915511	50.7744	NA	NA
1450	0.999892	62.1826	NA	NA
1451	0.995608	80.9143	NA	NA
1452	0.995337	87.7075	NA	NA
1453	0.992068	2.87431	NA	NA
1454	0.998305	6.05169	164.933	170.985
1455	0.99568	9.91313	139.591	149.504
1456	0.999892	24.4985	NA	NA
1457	0.998827	56.6878	NA	NA
1458	0.999892	57.6394	NA	NA
1459	0.912153	60.6839	NA	NA
1460	0.958064	54.4851	NA	NA
1461	0.999892	49.5746	NA	NA
1462	0.999892	48.883	NA	NA
1463	0.995695	72.793	NA	NA
1464	0.998584	44.4279	NA	NA
1465	0.999892	31.5132	NA	NA
1466	0.983902	31.4614	NA	NA
1467	0.865339	39.0963	NA	NA
1468	0.959926	50.3943	NA	NA
1469	0.990085	29.0911	272.8	301.891
1470	0.290755	71.0329	296.065	367.098
1471	0.999892	54.5274	NA	NA
1472	0.358572	36.1924	NA	NA
1473	0.971885	41.9682	119.045	161.013
1474	0.999892	24.4426	64.7791	89.2217
1475	0.918332	30.8746	61.5861	92.4607
1476	0.857996	46.1886	44.0588	90.2474
1477	0.85258	21.0953	46.5725	67.6678
1478	0.437496	26.1423	39.0534	65.1957
1479	0.610425	15.4568	83.4405	98.8973
1480	0.926149	29.8885	89.9146	119.803
1481	0.728046	7.53165	90.2878	97.8195
1482	0.999892	38.6357	85.1786	123.814
1483	0.989595	35.587	51.0037	86.5907
1484	0.99989	38.102	86.2853	124.387
1485	0.998832	32.4936	43.6222	76.1158
1486	0.998888	18.3768	48.7471	67.1239
1487	0.99126	22.6805	25.9971	48.6776
1488	0.977759	38.1094	32.0773	70.1867
1489	0.945125	26.5498	34.2241	60.7739
1490	0.973525	31.9666	25.5733	57.5399
1491	0.994095	10.1729	40.0014	50.1743
1492	0.99844	15.0365	25.9561	40.9925
1493	0.989138	41.6204	62.3317	103.952
1494	0.961952	20.5049	67.9585	88.4634
1495	0.836477	19.6355	22.6222	42.2577
1496	0.995557	11.7783	93.3881	105.166
1497	0.829452	113.3	106.571	219.872
1498	0.992502	113.957	229.647	343.604
1499	0.996882	54.1737	179.758	233.931
1500	0.991582	65.9437	186.394	252.338
1501	0.970196	85.0112	184.462	269.473
1502	0.992636	82.0147	411.685	493.699
1503	0.9682	30.2294	90.0812	120.311
1504	0.695339	25.3993	NA	NA
1505	0.924032	54.6856	NA	NA
1506	0.999892	24.0306	400.652	424.683
1507	0.999892	46.9921	NA	NA
1508	0.967743	47.636	NA	NA
1509	0.798855	47.1308	NA	NA
1510	0.986472	42.9909	NA	NA
1511	0.958193	56.6098	NA	NA
1512	0.99874	35.8743	NA	NA
1513	0.984002	38.8821	NA	NA
1514	0.798683	185.018	280.124	465.142
1515	0.394445	107.701	223.977	331.678
1516	0.903336	71.1516	NA	NA
1517	0.333105	26.6397	15.9581	42.5977
1518	0.770997	41.88	109.916	151.796
1519	0.999892	73.7368	81.9572	155.694
1520	0.999892	47.3779	50.6782	98.056
1521	0.999892	50.3651	71.3102	121.675
1522	0.979623	39.1588	149.893	189.052
1523	0.999892	145.372	65.083	210.455
1524	0.998543	38.9466	25.2428	64.1894
1525	0.99989	23.4622	10.553	34.0152
1526	0.773646	65.772	97.3399	163.112
1527	0.999892	53.0059	72.885	125.891
1528	0.999876	49.0145	14.6108	63.6253
1529	0.975782	65.7608	72.947	138.708
1530	0.557635	55.2357	NA	NA
1531	0.958646	37.5808	NA	NA
1532	0.960303	38.7887	NA	NA
1533	0.680178	88.522	NA	NA
1534	0.998688	124.674	184.88	309.554
1535	0.643317	90.6191	200.805	291.424
1536	0.371632	66.7988	NA	NA
1537	0.717973	71.6299	72.9217	144.552
1538	0.607839	34.6843	NA	NA
1539	0.529641	68.3537	34.9209	103.275
1540	0.96389	90.1224	259.982	350.104
1541	0.738765	109.084	106.855	215.94
1542	0.821774	111.609	99.7003	211.31
1543	0.80518	116.294	178.547	294.841
1544	0.963408	49.8465	179.302	229.148
1545	0.495695	102.562	279.176	381.738
1546	0.963721	57.4417	127.682	185.123
1547	0.963202	57.1467	234.161	291.308
1548	0.737461	86.9712	NA	NA
1549	0.846619	139.843	93.56	233.403
1550	0.896241	112.074	183.982	296.055
1551	0.843885	76.1579	NA	NA
1552	0.896917	141.806	80.28	222.086
1553	0.7723	143.078	296.457	439.535
1554	0.919946	151.834	126.44	278.274
1555	0.596814	151.371	325.628	477
1556	0.894636	120.918	98.79	219.708
1557	0.728367	187.947	NA	NA
1558	0.784696	122.492	NA	NA
1559	0.933777	237.519	253.527	491.045
1560	0.717998	117.311	NA	NA
1561	0.745349	139.117	NA	NA
1562	0.802878	177.354	NA	NA
1563	0.776884	129.152	250.426	379.578
1564	0.759213	76.8003	NA	NA
1565	0.959557	172.367	NA	NA
1566	0.785364	81.3357	NA	NA
1567	0.501039	72.1645	NA	NA
1568	0.91561	194.465	276.797	471.262
1569	0.977474	167.391	189.387	356.777
1570	0.95758	190.619	180.56	371.179
1571	0.950095	75.084	190.458	265.542
1572	0.999892	75.392	202.022	277.414
1573	0.959411	123.073	NA	NA
1574	0.957989	96.646	NA	NA
1575	0.903734	72.0702	NA	NA
1576	0.694049	34.1553	NA	NA
1577	0.594396	79.0857	299.794	378.88
1578	0.671216	102.146	298.348	400.494
1579	0.861649	121.236	296.712	417.948
1580	0.962933	126.397	426.168	552.564
1581	0.954493	60.7855	NA	NA
1582	0.307616	87.3313	182.457	269.788
1583	0.57247	44.3971	431.519	475.916
1584	0.459438	130.449	57.7999	188.249
1585	0.512141	132.444	92.7792	225.224
1586	0.426395	131.091	92.6135	223.705
1587	0.987892	257	128.962	385.962
1588	0.96458	208.269	159.207	367.476
1589	0.985785	243.629	174.257	417.887
1590	0.916059	411.17	335.176	746.346
1591	0.996713	59.2848	237.7	296.984
1592	0.983217	35.0401	51.3025	86.3426
1593	0.999892	99.9995	151.041	251.04
1594	0.999892	86.03	195.438	281.468
1595	0.999892	94.4401	283.809	378.249
1596	0.577486	82.2476	436.37	518.617
1597	0.588401	121.843	242.069	363.912
1598	0.975198	162.14	221.472	383.613
1599	0.989046	138.42	197.722	336.142
1600	0.957569	178.176	205.018	383.194
1601	0.911644	185.375	178.738	364.113
1602	0.946602	170.785	180.822	351.607
1603	0.999892	40.7386	NA	NA
1604	0.999892	39.0927	27.3984	66.4911
1605	0.999653	38.1474	40.1515	78.2989
1606	0.999886	47.4935	80.8266	128.32
1607	0.988594	34.9893	56.9943	91.9836
1608	0.980835	28.616	92.7794	121.395
1609	0.999892	54.1048	68.8618	122.967
1610	0.448987	19.1727	144.166	163.339
1611	0.899255	52.7687	64.9438	117.712
1612	0.865209	77.7801	98.9286	176.709
1613	0.901289	47.0804	32.6178	79.6982
1614	0.816652	57.0207	155.529	212.55
1615	0.98581	36.0482	192.13	228.179
1616	0.880727	42.8015	NA	NA
1617	0.988734	74.2759	NA	NA
1618	0.99912	91.5968	NA	NA
1619	0.999732	59.5431	NA	NA
1620	0.999873	32.2208	53.1828	85.4036
1621	0.999715	31.6895	94.1156	125.805
1622	0.963321	52.2035	156.524	208.727
1623	0.795353	25.6566	38.3837	64.0403
1624	0.724012	40.3055	79.9111	120.217
1625	0.92042	25.3516	154.587	179.938
1626	0.999615	33.8026	45.0992	78.9019
1627	0.000108108	0.248053	NA	NA
1628	0.997122	30.9206	NA	NA
1629	0.557201	65.0664	NA	NA
1630	0.726059	7.30797	NA	NA
1631	0.703232	36.4849	NA	NA
1632	0.979854	24.0152	NA	NA
1633	0.907691	46.7064	NA	NA
1634	0.912708	38.3082	NA	NA
1635	0.510571	55.8361	7.27259	63.1086
1636	0.723423	63.2188	123.061	186.28
1637	0.781147	67.0057	88.1539	155.16
1638	0.867338	50.1364	129.487	179.624
1639	0.369722	32.9663	11.4308	44.3971
1640	0.0181465	37.7909	NA	NA
1641	0.998085	51.4395	3.68947	55.129
1642	0.636336	70.695	NA	NA
1643	0.124312	70.3111	NA	NA
1644	0.726052	45.0563	NA	NA
1645	0.733164	62.1994	NA	NA
1646	0.963697	22.3639	NA	NA
1647	0.897121	44.1782	NA	NA
1648	0.810825	32.7105	NA	NA
1649	0.844619	62.7635	NA	NA
1650	0.987463	38.2248	138.438	176.662
1651	0.966119	34.9186	163.642	198.561
1652	0.996552	35.4299	168.798	204.228
1653	0.760797	70.0544	NA	NA
1654	0.766601	64.5691	NA	NA
1655	0.87975	56.8773	NA	NA
1656	0.726112	52.5559	NA	NA
1657	0.971911	91.6127	NA	NA
1658	0.959309	39.5055	NA	NA
1659	0.857583	52.2919	NA	NA
1660	0.356863	33.8187	NA	NA
1661	0.969996	54.3248	NA	NA
1662	0.53235	96.7849	NA	NA
1663	0.954655	19.4268	NA	NA
1664	0.914707	38.0241	NA	NA
1665	0.979046	20.6103	NA	NA
1666	0.999885	80.0804	99.958	180.038
1667	0.999892	76.0161	56.4067	132.423
1668	0.982226	55.7638	77.8907	133.655
1669	0.982792	66.3891	3.59476	69.9839
1670	0.938035	29.5231	NA	NA
1671	0.837117	56.1313	NA	NA
1672	0.759573	33.7215	NA	NA
1673	0.507335	35.0758	NA	NA
1674	0.88185	58.0118	NA	NA
1675	0.8879	54.6172	NA	NA
1676	0.84363	46.6626	NA	NA
1677	0.990336	69.3502	2.22656	71.5768
1678	0.999871	62.7993	NA	NA
1679	0.999892	51.0809	NA	NA
1680	0.999107	63.2714	NA	NA
1681	0.979349	87.6018	142.184	229.786
1682	0.994669	31.3851	139.189	170.574
1683	0.999892	29.0498	131.781	160.831
1684	0.992337	31.2534	149.352	180.606
1685	0.9902	60.3098	NA	NA
1686	0.729052	71.7029	185.058	256.76
1687	0.731029	71.6077	166.022	237.63
1688	0.86692	68.8233	205.34	274.163
1689	0.999854	50.9706	NA	NA
1690	0.992456	30.101	NA	NA
1691	0.995347	34.1325	NA	NA
1692	0.960931	59.3221	NA	NA
1693	0.993939	108.53	NA	NA
1694	0.999892	241.202	NA	NA
1695	0.999892	226.642	NA	NA
1696	0.734182	191.128	NA	NA
1697	0.664086	48.2608	NA	NA
1698	0.907118	52.7535	84.7936	137.547
1699	0.968705	48.7998	133.866	182.666
1700	0.929552	41.5286	268.806	310.335
1701	0.928565	68.9885	NA	NA
1702	0.860714	77.889	NA	NA
1703	0.968994	55.2031	NA	NA
1704	0.965397	82.0503	NA	NA
1705	0.999892	52.9515	138.21	191.162
1706	0.94438	69.8867	319.046	388.933
1707	0.998593	46.5386	56.4096	102.948
1708	0.843064	32.6509	43.9139	76.5647
1709	0.999494	35.4446	8.46173	43.9063
1710	0.853796	102.858	372.413	475.271
1711	0.962174	78.0663	12.7392	90.8055
1712	0.697328	72.2376	NA	NA
1713	0.979063	56.2739	NA	NA
1714	0.984785	73.2891	NA	NA
1715	0.999892	55.9915	NA	NA
1716	0.717484	56.6246	153.113	209.738
1717	0.974864	29.4515	NA	NA
1718	0.368553	6.2608	186.726	192.987
1719	0.759599	52.5033	NA	NA
1720	0.715679	63.3921	NA	NA
1721	0.625131	41.74	NA	NA
1722	0.93482	95.0155	NA	NA
1723	0.502996	41.6975	NA	NA
1724	0.999892	101.381	NA	NA
1725	0.999892	153.636	NA	NA
1726	0.999892	89.8853	NA	NA
1727	0.999892	123.964	NA	NA
1728	0.818951	25.5284	51.4893	77.0177
1729	0.00319897	9.10606	66.8616	75.9677
1730	0.700279	33.68	118.56	152.24
1731	0.671104	27.4537	90.4054	117.859
1732	0.725675	24.8526	95.25	120.103
1733	0.742427	12.2901	127.349	139.639
1734	0.954562	37.4194	171.869	209.289
1735	0.0838309	31.0578	208.406	239.464
1736	0.363075	36.8669	186.357	223.224
1737	0.440614	41.1452	175.838	216.983
1738	0.798455	63.7814	63.9572	127.739
1739	0.730693	43.148	42.6295	85.7775
1740	0.79143	28.8112	69.319	98.1302
1741	0.519129	37.762	43.1864	80.9484
1742	0.575879	29.2273	192.009	221.236
1743	0.910987	96.9412	55.2917	152.233
1744	0.379171	38.9328	250.25	289.183
1745	0.0623179	34.5396	46.4193	80.9588
1746	0.688561	41.0561	213.987	255.043
1747	0.638006	58.6093	106.607	165.216
1748	0.447941	54.6026	352.709	407.311
1749	0.0478502	40.168	97.5541	137.722
1750	0.0118468	36.9384	301.036	337.975
1751	0.244344	52.4157	NA	NA
1752	0.201185	46.1527	NA	NA
1753	0.167748	38.396	NA	NA
1754	0.183646	57.1085	NA	NA
1755	0.520384	20.2986	215.613	235.911
1756	0.446202	58.0696	NA	NA
1757	0.457136	59.2718	NA	NA
1758	0.047358	45.8323	NA	NA
1759	0.48997	49.1942	314.556	363.75
1760	0.000108108	30.302	NA	NA
1761	0.0325367	48.0668	253.047	301.114
1762	0.0097943	54.9773	210.133	265.111
1763	0.0234041	54.3693	228.275	282.644
1764	0.942959	43.184	NA	NA
1765	0.978158	59.6259	NA	NA
1766	0.874209	20.828	NA	NA
1767	0.818966	28.8796	NA	NA
1768	0.851896	44.1561	NA	NA
1769	0.582569	60.0741	NA	NA
1770	0.981483	44.8486	NA	NA
1771	0.996982	57.6336	192.203	249.837
1772	0.985297	54.4199	249.519	303.939
1773	0.999892	55.2523	NA	NA
1774	0.940985	33.3936	NA	NA
1775	0.754201	42.2845	NA	NA
1776	0.925724	36.3888	NA	NA
1777	0.999892	39.0314	NA	NA
1778	0.775705	44.23	NA	NA
1779	0.976614	51.0379	NA	NA
1780	0.898525	34.3878	NA	NA
1781	0.367892	50.2324	11.0317	61.2641
1782	0.840245	89.8857	7.3096	97.1953
1783	0.0962312	65.7201	13.6511	79.3712
1784	0.787278	57.747	70.1853	127.932
1785	0.837035	70.7118	96.0329	166.745
1786	0.740779	126.199	89.5472	215.746
1787	0.69014	21.651	14.269	35.92
1788	0.988273	10.3945	180.714	191.109
1789	0.924093	56.2123	181.958	238.171
1790	0.725157	25.3508	270.158	295.509
1791	0.44866	33.8244	183.683	217.507
1792	0.139922	23.3718	182.411	205.782
1793	0.620726	56.6902	13.0278	69.718
1794	0.984923	21.2983	260.177	281.475
1795	0.917638	30.0983	267.734	297.832
1796	0.126099	32.0326	260.3	292.333
1797	0.990083	18.8476	180.496	199.344
1798	0.139984	50.6683	NA	NA
1799	0.000108108	55.593	NA	NA
1800	0.00935368	45.5536	NA	NA
1801	0.019621	57.5199	NA	NA
1802	0.17341	82.6322	NA	NA
1803	0.480465	54.6866	NA	NA
1804	0.449086	73.4532	NA	NA
1805	0.478293	67.7856	NA	NA
1806	0.118443	48.8213	NA	NA
1807	0.0657797	49.9523	NA	NA
1808	0.731176	68.7613	185.41	254.172
1809	0.221985	76.35	NA	NA
1810	0.0423635	73.7555	NA	NA
1811	0.203634	53.8546	NA	NA
1812	0.203868	65.6508	NA	NA
1813	0.152733	57.7967	NA	NA
1814	0.471537	66.983	NA	NA
1815	0.5659	60.6021	NA	NA
1816	0.321633	36.4834	NA	NA
1817	0.800942	122.956	392.294	515.249
1818	0.742897	131.428	NA	NA
1819	0.447299	72.5643	NA	NA
1820	0.579625	115.822	NA	NA
1821	0.000108108	68.4053	233.157	301.562
1822	0.140417	64.2194	236.606	300.826
1823	0.905417	130.569	142.92	273.489
1824	0.870679	89.6095	NA	NA
1825	0.998185	75.182	NA	NA
1826	0.869576	81.1254	NA	NA
1827	0.999892	58.0744	NA	NA
1828	0.987692	78.1809	NA	NA
1829	0.937255	49.1778	NA	NA
1830	0.623713	109.293	NA	NA
1831	0.978595	78.8605	NA	NA
1832	0.772834	84.4113	NA	NA
1833	0.532689	74.3895	NA	NA
1834	0.643481	88.3233	NA	NA
1835	0.487377	45.2984	NA	NA
1836	0.623866	69.0767	NA	NA
1837	0.319083	39.851	NA	NA
1838	0.773071	81.6241	NA	NA
1839	0.938544	67.3417	NA	NA
1840	0.770393	38.382	NA	NA
1841	0.913854	52.155	NA	NA
1842	0.297841	77.7712	NA	NA
1843	0.79305	85.3923	NA	NA
1844	0.862017	122.734	NA	NA
1845	0.25257	71.8014	NA	NA
1846	0.802799	56.7627	NA	NA
1847	0.985135	59.6412	NA	NA
1848	0.958804	72.6817	NA	NA
1849	0.858089	76.6273	NA	NA
1850	0.391133	69.6832	NA	NA
1851	0.98937	40.3068	NA	NA
1852	0.981036	71.0514	NA	NA
1853	0.997795	63.515	NA	NA
1854	0.97795	41.064	NA	NA
1855	0.957619	84.1418	NA	NA
1856	0.969717	38.4914	NA	NA
1857	0.96928	32.9864	84.2514	117.238
1858	0.994889	34.9036	NA	NA
1859	0.999892	45.0985	125.295	170.393
1860	0.95846	55.0626	172.378	227.44
1861	0.869271	31.9799	289.821	321.801
1862	0.779906	66.0237	NA	NA
1863	0.316722	70.0701	NA	NA
1864	0.47516	80.4613	NA	NA
1865	0.821333	120.601	NA	NA
1866	0.605556	86.7363	NA	NA
1867	0.901263	96.7984	NA	NA
1868	0.99756	62.9761	NA	NA
1869	0.455534	74.0171	NA	NA
1870	0.269504	63.084	NA	NA
1871	0.614936	86.384	NA	NA
1872	0.329138	69.0922	NA	NA
1873	0.583917	57.7685	NA	NA
1874	0.936414	45.8079	NA	NA
1875	0.976213	51.3	NA	NA
1876	0.985261	59.2968	NA	NA
1877	0.944062	40.4589	NA	NA
1878	0.405493	76.3088	NA	NA
1879	0.767417	33.8454	NA	NA
1880	0.596179	44.0343	NA	NA
1881	0.24563	51.2471	NA	NA
1882	0.370215	56.0032	NA	NA
1883	0.558388	42.313	NA	NA
1884	0.344477	40.4484	NA	NA
1885	0.872691	74.2547	NA	NA
1886	0.0332512	39.5336	NA	NA
1887	0.247538	40.5648	NA	NA
1888	0.0680695	38.0522	NA	NA
1889	0.98854	68.4368	5.18211	73.6189
1890	0.952425	20.8808	3.86318	24.744
1891	0.9593	39.0531	13.8253	52.8784
1892	0.970727	49.3974	143.821	193.218
1893	0.631924	45.8161	134.885	180.701
1894	0.939425	54.2299	137.099	191.329
1895	0.863485	33.7869	NA	NA
1896	0.826778	39.2763	255.187	294.463
1897	0.569359	63.7175	NA	NA
1898	0.97563	31.8464	NA	NA
1899	0.948708	77.6693	NA	NA
1900	0.996148	55.9595	64.0229	119.982
1901	0.982838	72.4132	592.211	664.624
1902	0.982886	71.2761	1142.26	1213.53
1903	0.996019	69.7943	554.306	624.1
1904	0.996421	32.4515	NA	NA
1905	0.966084	36.9985	52.3047	89.3032
1906	0.959351	49.856	73.4316	123.288
1907	0.841761	29.9333	NA	NA
1908	0.43386	37.8323	NA	NA
1909	0.849704	157.626	NA	NA
1910	0.840049	129.359	NA	NA
1911	0.954372	115.92	NA	NA
1912	0.933834	102.885	NA	NA
1913	0.798308	137.442	NA	NA
1914	0.836215	196.271	NA	NA
1915	0.957816	235.549	NA	NA
1916	0.890442	58.6089	NA	NA
1917	0.852831	62.8661	NA	NA
1918	0.827573	92.8947	NA	NA
1919	0.519569	89.9844	NA	NA
1920	0.662153	57.2039	168.98	226.184
1921	0.548007	57.2342	162.353	219.588
1922	0.689391	63.0233	213.836	276.859
1923	0.918304	133.988	221.686	355.674
1924	0.78154	128.048	238.734	366.782
1925	0.471021	57.8371	NA	NA
1926	0.800971	108.645	116.869	225.514
1927	0.733037	93.2452	86.7636	180.009
1928	0.647916	115.56	98.8184	214.378
1929	0.811212	60.2901	144.953	205.243
1930	0.969942	54.3902	164.917	219.307
1931	0.996426	55.349	142.801	198.15
1932	0.415296	46.52	NA	NA
1933	0.889593	57.4768	NA	NA
1934	0.0286864	64.4884	NA	NA
1935	0.992091	68.0174	87.5514	155.569
1936	0.995261	68.349	88.7056	157.055
1937	0.985759	74.2563	165.882	240.138
1938	0.344548	64.7537	NA	NA
1939	0.967281	52.9218	92.6704	145.592
1940	0.929182	33.622	47.0532	80.6752
1941	0.991387	31.677	58.4672	90.1442
1942	0.357387	33.0937	168.706	201.8
1943	0.295428	51.31	199.873	251.183
1944	0.999717	13.9187	62.5545	76.4732
1945	0.959934	22.5005	256.619	279.119
1946	0.980222	26.2282	150.336	176.564
1947	0.96799	30.4128	145.156	175.569
1948	0.913054	33.108	74.5038	107.612
1949	0.863159	35.3581	126.257	161.615
1950	0.973439	32.8424	57.0088	89.8512
1951	0.974095	51.6087	116.854	168.462
1952	0.816507	69.5026	160.647	230.149
1953	0.73395	36.8452	157.881	194.727
1954	0.928105	34.7067	134.972	169.678
1955	0.953019	40.978	96.4014	137.379
1956	0.97706	25.0035	237.041	262.044
1957	0.954615	15.042	121.397	136.439
1958	0.99962	20.4302	180.833	201.264
1959	0.715928	73.8339	182.938	256.772
1960	0.999892	52.2083	97.2818	149.49
1961	0.461475	39.7228	232.549	272.272
1962	0.864006	36.2511	123.142	159.393
1963	0.803832	37.1375	57.7732	94.9107
1964	0.390242	68.0028	2.83274	70.8355
1965	0.206619	27.7488	12.8794	40.6282
1966	0.999892	30.0485	265.942	295.99
1967	0.593954	44.3372	6.65536	50.9926
1968	0.998041	38.4942	12.8299	51.3241
1969	0.998905	44.6343	15.3032	59.9375
1970	0.972548	62.9125	9.19926	72.1118
1971	0.906271	60.6543	193.02	253.674
1972	0.679068	51.6018	NA	NA
1973	0.887928	106.855	NA	NA
1974	0.947748	39.5845	6.21025	45.7947
1975	0.972988	23.8055	NA	NA
1976	0.959117	47.9675	7.17073	55.1382
1977	0.99414	38.1043	8.20209	46.3064
1978	0.942541	27.6953	9.73981	37.4351
1979	0.980965	34.0251	NA	NA
1980	0.974017	49.3092	NA	NA
1981	0.972597	44.2394	NA	NA
1982	0.837903	59.1878	NA	NA
1983	0.0940037	33.1281	NA	NA
1984	0.976724	28.6187	NA	NA
1985	0.991395	20.8887	NA	NA
1986	0.894896	26.4518	NA	NA
1987	0.838124	25.5874	NA	NA
1988	0.983786	36.2726	NA	NA
1989	0.691639	53.297	NA	NA
1990	0.832629	13.1666	NA	NA
1991	0.747444	33.0902	NA	NA
1992	0.938303	41.7858	NA	NA
1993	0.969318	67.8742	NA	NA
1994	0.972707	32.4068	NA	NA
1995	0.937311	46.4924	NA	NA
1996	0.870161	54.9779	NA	NA
1997	0.89907	50.0459	NA	NA
1998	0.988771	51.7702	NA	NA
1999	0.999892	65.1155	NA	NA
[truncated: 2,526 more rows]

## Sheet: Figure 3
Num	Succession_stage3	climate	tree_richness	EcM_domin_T	Tree_C_Mg_ha	Soil_C_pool_Mg_ha	Forest_C_Mg_ha
1	1	-0.648806	2	0.092775	9.57398	68.9707	78.5447
2	1	-0.648806	1	0.999892	17.2614	113.833	131.095
3	1	-1.48552	2	0.999892	0.820955	NA	NA
4	1	-1.13136	4	0.999892	44.717	NA	NA
5	1	-1.33417	1	0.999892	0.0138839	NA	NA
6	1	-1.59875	2	0.999892	2.49689	NA	NA
7	1	-1.38189	3	0.999892	12.3373	NA	NA
8	2	-1.00222	2	0.999892	17.8513	84.6119	102.463
9	2	-0.909905	6	0.853458	10.8916	86.2272	97.1188
10	2	-1.33417	8	0.996719	34.3003	72.7668	107.067
11	2	-1.33417	8	0.623771	19.5394	61.5796	81.119
12	2	-1.23822	3	0.994301	21.3815	NA	NA
13	2	-1.23822	3	0.999892	26.2156	NA	NA
14	2	-1.23822	3	0.999892	61.5574	NA	NA
15	2	-1.23822	8	0.510456	19.4547	NA	NA
16	2	-1.16272	3	0.940019	35.4538	NA	NA
17	2	-1.16272	1	0.000108108	18.937	NA	NA
18	2	-1.13136	6	0.979218	94.2835	NA	NA
19	2	-1.13136	5	0.957428	26.6116	NA	NA
20	2	-1.13136	4	0.974735	37.4902	NA	NA
21	2	-1.13136	5	0.983468	62.3559	NA	NA
22	2	-1.13136	2	0.999892	52.5877	NA	NA
23	2	-1.13136	5	0.932488	49.7503	NA	NA
24	2	-1.13136	5	0.946796	26.5221	NA	NA
25	2	-1.13136	6	0.277545	36.8977	NA	NA
26	2	-1.13136	7	0.83352	79.6914	NA	NA
27	2	-1.13136	6	0.476983	37.8702	NA	NA
28	2	-1.13136	9	0.954726	48.5342	NA	NA
29	2	-1.33417	4	0.867173	69.0333	NA	NA
30	2	-1.33417	10	0.638918	48.3954	NA	NA
31	2	-1.33417	14	0.547684	35.9278	NA	NA
32	2	-1.33417	9	0.59959	116.955	NA	NA
33	2	-1.33417	4	0.999892	52.0811	NA	NA
34	2	-1.33417	14	0.799778	66.5545	NA	NA
35	2	-1.33417	10	0.885451	54.174	NA	NA
36	2	-1.33417	5	0.999892	43.7178	NA	NA
37	2	-1.33417	8	0.206324	44.5851	NA	NA
38	2	-1.33417	7	0.965792	49.35	NA	NA
39	2	-1.33417	5	0.937714	55.3292	83.8081	139.137
40	2	-1.33417	4	0.990175	73.557	NA	NA
41	2	-1.33417	5	0.855872	23.2602	80.6186	103.879
42	2	-1.33417	7	0.606466	23.4592	185.944	209.403
43	2	-1.33417	7	0.768943	18.4444	63.8847	82.3291
44	2	-1.42825	8	0.958346	77.0066	NA	NA
45	2	-1.33503	6	0.809271	31.6545	NA	NA
46	2	-1.13136	5	0.998151	70.4725	NA	NA
47	2	-1.13136	4	0.999892	58.4432	NA	NA
48	3	-1.13136	11	0.957893	61.7218	NA	NA
49	3	-1.33417	7	0.970253	45.2913	NA	NA
50	3	-1.33417	4	0.999892	69.5713	NA	NA
51	3	-1.33417	6	0.999892	30.0861	NA	NA
52	3	-1.33417	5	0.999892	36.8902	NA	NA
53	3	-1.33417	4	0.999892	43.2549	NA	NA
54	3	-1.25231	3	0.999892	11.0336	NA	NA
55	3	-1.13136	2	0.934004	76.9987	NA	NA
56	3	-1.33417	4	0.995325	189.444	NA	NA
57	3	-1.33417	9	0.903368	62.7447	NA	NA
58	1	-1.03227	1	0.999892	21.2466	72.1889	93.4355
59	1	-1.06227	3	0.999892	11.5684	82.0885	93.6569
60	1	-1.09545	2	0.999892	23.9506	88.1917	112.142
61	1	0.511622	3	0.971125	8.03792	72.5381	80.576
62	1	0.721255	3	0.039537	21.8287	92.8507	114.679
63	1	0.704893	5	0.527776	56.9613	140.206	197.167
64	1	0.83857	7	0.932484	30.464	132.643	163.107
65	1	0.704893	4	0.996541	18.6181	110.869	129.487
66	1	1.0332	1	0.999892	0.119947	116.595	116.715
67	1	0.753979	1	0.999892	0.913528	108.724	109.638
68	1	0.558436	1	0.000108108	0.246966	NA	NA
69	1	0.558436	7	0.963464	39.3732	113.913	153.286
70	1	0.34244	8	0.754891	50.3162	70.2651	120.581
71	1	0.34244	7	0.978913	53.6508	58.5477	112.198
72	1	0.34244	7	0.451201	27.0703	125.503	152.573
73	1	0.599849	3	0.960713	4.01182	69.9627	73.9745
74	1	0.599849	1	0.000108108	0.121084	45.4785	45.5996
75	1	0.731254	2	0.917059	0.740515	118.002	118.742
76	1	0.751199	3	0.000108108	16.0357	101.925	117.961
77	1	0.751199	4	0.743286	36.6083	110.397	147.006
78	1	0.584342	4	0.000108108	13.1108	88.8313	101.942
79	1	0.511622	3	0.96732	8.17627	154.617	162.793
80	1	0.820845	1	0.999892	6.06089	30.7616	36.8225
81	1	0.951795	1	0.999892	12.4894	26.2851	38.7745
82	1	0.951795	4	0.949489	21.1377	40.269	61.4067
83	1	0.34244	4	0.962077	9.22611	NA	NA
84	1	0.34244	6	0.978158	32.6741	NA	NA
85	1	0.674495	4	0.633662	14.7525	26.0531	40.8055
86	1	0.754487	4	0.742823	19.0713	30.9181	49.9894
87	1	0.754487	4	0.992285	29.0709	160.956	190.027
88	1	0.674842	2	0.108506	4.06254	60.7611	64.8236
89	1	0.412888	6	0.606367	32.8947	NA	NA
90	1	-1.20731	10	0.852803	62.4122	NA	NA
91	1	-1.10636	14	0.39865	53.4822	NA	NA
92	1	-1.10636	2	0.999892	34.413	NA	NA
93	1	-0.854563	10	0.374006	23.5633	42.429	65.9924
94	1	-0.831383	3	0.997197	62.532	59.3675	121.9
95	1	-0.906884	13	0.560141	16.9176	73.538	90.4556
96	1	-0.906884	11	0.467962	22.0836	69.04	91.1235
97	1	-0.803659	6	0.206105	19.2766	65.7559	85.0325
98	1	-0.803659	10	0.810263	37.8183	70.3114	108.13
99	1	-0.527962	1	0.999892	31.3819	40.3611	71.743
100	1	0.095831	3	0.999892	59.512	NA	NA
101	1	-0.122037	5	0.992382	57.9594	120.799	178.759
102	1	-0.216172	8	0.833463	98.8304	106.476	205.306
103	2	0.757161	3	0.988795	1.07645	166.434	167.51
104	2	0.757161	5	0.382396	15.2565	84.202	99.4585
105	2	0.969975	3	0.937034	4.21146	62.4157	66.6271
106	2	0.98321	7	0.990211	14.0923	72.3391	86.4314
107	2	0.98321	1	0.999892	16.1896	58.4637	74.6534
108	2	0.882256	7	0.95691	207.378	NA	NA
109	2	1.12138	7	0.928965	4.48418	63.7708	68.255
110	2	0.486678	6	0.959441	23.5455	116.361	139.906
111	2	0.558436	1	0.000108108	3.32641	30.4764	33.8028
112	2	0.558436	5	0.681855	41.5754	58.8655	100.441
113	2	0.486678	7	0.721064	15.2873	76.0689	91.3562
114	2	0.558436	6	0.320671	24.7877	113.951	138.739
115	2	0.34244	7	0.973111	64.3448	155.454	219.799
116	2	0.559853	2	0.059352	0.316471	108.271	108.588
117	2	0.754487	8	0.972247	31.8908	37.5379	69.4287
118	2	0.754487	7	0.934985	24.3899	105.585	129.975
119	2	0.58985	3	0.891911	41.9479	152.987	194.934
120	2	0.58985	3	0.989732	50.6631	116.776	167.439
121	2	0.66348	8	0.568019	8.66453	46.7053	55.3699
122	2	0.66348	7	0.941826	17.7913	71.8652	89.6565
123	2	0.486571	2	0.0135526	12.9962	97.5155	110.512
124	2	0.486571	2	0.000108108	18.2948	54.333	72.6278
125	2	0.486571	3	0.776554	12.4474	61.943	74.3904
126	2	0.751199	3	0.505972	6.45851	60.3527	66.8112
127	2	0.751199	5	0.697738	26.0392	49.0848	75.1239
128	2	0.660245	3	0.977837	40.4356	132.472	172.908
129	2	0.415615	10	0.106705	31.3994	102.609	134.008
130	2	0.584342	7	0.888079	45.3441	55.4803	100.824
131	2	-1.06227	10	0.0697412	21.7281	79.6035	101.332
132	2	-1.07227	3	0.999892	21.9859	107.774	129.76
133	2	-1.16959	4	0.933	20.6697	92.6499	113.32
134	2	-1.28281	7	0.885119	31.9719	113.235	145.207
135	2	-1.10636	12	0.895525	25.2983	86.7502	112.049
136	2	-1.10636	9	0.876672	16.7931	94.4246	111.218
137	2	-1.13232	5	0.858378	22.0223	116.948	138.97
138	2	-1.13232	9	0.598679	27.303	115.988	143.291
139	2	-1.14141	6	0.0656017	2.82423	186.851	189.676
140	2	-1.14141	2	0.996116	36.0027	94.0662	130.069
141	2	-1.14141	9	0.885422	29.2092	109.479	138.688
142	2	-0.980059	6	0.696518	21.7622	31.3778	53.1399
143	2	-0.980059	5	0.987796	52.9648	77.7641	130.729
144	2	-0.980059	7	0.0681032	11.4021	72.0736	83.4757
145	2	-0.906884	9	0.600385	21.8525	69.04	90.8924
146	2	-0.825421	8	0.979272	39.0523	50.7635	89.8158
147	2	-0.697652	10	0.771639	19.1192	45.7941	64.9134
148	2	-0.7681	10	0.766895	25.3307	23.2967	48.6274
149	2	-0.148745	8	0.573881	29.0404	139.015	168.056
150	2	0.511622	2	0.999892	22.3344	109.691	132.025
151	2	0.511622	3	0.999892	21.4478	52.5623	74.0101
152	2	0.704893	1	0.999892	18.9791	37.2504	56.2295
153	2	0.704893	3	0.999892	46.0059	49.409	95.4148
154	2	0.704893	2	0.999892	24.8239	36.9062	61.7301
155	2	0.815845	1	0.999892	22.4878	53.4725	75.9603
156	2	0.97321	4	0.789978	0.422562	NA	NA
157	2	0.558436	4	0.995539	79.4087	95.7393	175.148
158	2	0.486678	6	0.91763	24.2984	81.8036	106.102
159	2	0.486678	10	0.782245	23.8195	215.649	239.469
160	2	0.486678	11	0.842756	18.1739	116.602	134.775
161	2	0.486678	6	0.950463	23.3191	243.936	267.255
162	2	0.486678	8	0.919008	45.3112	106.862	152.173
163	2	0.34244	7	0.965613	60.003	112.285	172.288
164	2	0.34244	8	0.928287	27.3179	NA	NA
165	2	0.34244	7	0.716205	3.22715	NA	NA
166	2	0.34244	1	0.000108108	1.27831	NA	NA
167	2	0.34244	5	0.10165	14.3644	NA	NA
168	2	0.34244	11	0.0349196	25.4751	NA	NA
169	2	0.34244	7	0.977591	30.2028	NA	NA
170	2	0.34244	2	0.999447	70.8468	NA	NA
171	2	0.34244	13	0.22779	10.3043	NA	NA
172	2	0.34244	5	0.999892	20.0273	NA	NA
173	2	0.34244	5	0.504893	29.9188	NA	NA
174	2	0.34244	2	0.000108108	3.45855	NA	NA
175	2	0.650807	3	0.676522	13.9328	162.169	176.101
176	2	0.754487	6	0.775859	18.9927	25.9918	44.9845
177	2	0.754487	5	0.929935	30.7458	11.3958	42.1416
178	2	0.6299	7	0.941106	24.1338	42.466	66.5998
179	2	0.754487	7	0.647039	34.1446	108.756	142.9
180	2	0.660245	4	0.998733	5.08632	119.965	125.052
181	2	0.677569	2	0.922519	21.5856	78.164	99.7496
182	2	0.415615	3	0.000108108	9.02871	153.537	162.566
183	2	0.415615	6	0.927028	33.2439	64.5859	97.8298
184	2	-1.20731	6	0.775471	38.1478	NA	NA
185	2	-1.20731	11	0.475736	40.6357	NA	NA
186	2	-1.20731	7	0.45009	29.799	NA	NA
187	2	-1.20731	9	0.958939	60.3078	NA	NA
188	2	-1.20731	10	0.372218	5.12507	NA	NA
189	2	-1.20731	5	0.278512	33.8827	NA	NA
190	2	-1.20731	13	0.682013	63.8815	NA	NA
191	2	-1.20731	11	0.62832	52.8417	NA	NA
192	2	-1.20731	9	0.506476	26.0199	NA	NA
193	2	-1.20731	10	0.660604	35.6688	NA	NA
194	2	-1.20731	11	0.887013	46.2101	NA	NA
195	2	-1.20731	6	0.335748	26.3713	NA	NA
196	2	-1.20731	10	0.635676	32.5398	NA	NA
197	2	-1.20731	14	0.862135	47.7803	NA	NA
198	2	-1.10636	3	0.235427	22.308	NA	NA
199	2	-1.10636	9	0.81655	44.2088	NA	NA
200	2	-1.10636	10	0.367857	54.1761	NA	NA
201	2	-1.10636	6	0.570296	16.3194	NA	NA
202	2	-1.10636	7	0.729737	63.3731	NA	NA
203	2	-1.10636	12	0.313644	47.1718	NA	NA
204	2	-1.10636	8	0.57373	27.247	NA	NA
205	2	-1.10636	4	0.924698	37.414	NA	NA
206	2	-1.10636	6	0.979047	48.6753	NA	NA
207	2	-1.10636	3	0.0926732	17.0568	NA	NA
208	2	-1.10636	11	0.647167	44.738	NA	NA
209	2	-1.10636	3	0.716525	99.0537	NA	NA
210	2	-1.10636	4	0.804544	122.503	NA	NA
211	2	-1.10636	10	0.838748	41.6141	NA	NA
212	2	-1.10636	4	0.0897204	32.5777	NA	NA
213	2	-1.10636	13	0.127133	56.6181	NA	NA
214	2	-1.10636	7	0.362836	27.2998	NA	NA
215	2	-1.10636	8	0.348927	25.9373	NA	NA
216	2	-1.10636	7	0.252627	20.6095	NA	NA
217	2	-1.10636	7	0.334086	9.20062	NA	NA
218	2	-1.10636	5	0.440754	94.5079	NA	NA
219	2	-1.10636	3	0.943471	30.4968	NA	NA
220	2	-1.10636	8	0.361951	34.1972	NA	NA
221	2	-1.10636	6	0.985702	15.1002	NA	NA
222	2	-1.10636	8	0.514701	37.3207	NA	NA
223	2	-1.19322	2	0.844341	47.7073	NA	NA
224	2	-1.19322	5	0.217825	13.5451	NA	NA
225	2	-1.19322	3	0.797568	46.9189	NA	NA
226	2	-1.19322	2	0.00991592	11.2259	NA	NA
227	2	-1.10636	3	0.0757004	27.256	NA	NA
228	2	-1.10636	4	0.916779	30.8199	NA	NA
229	2	-1.14141	2	0.984405	28.523	22.329	50.852
230	2	-0.991315	2	0.000108108	4.86501	42.1082	46.9733
231	2	-0.7731	10	0.444867	14.119	82.7109	96.8299
232	2	-0.851782	2	0.000108108	21.9904	NA	NA
233	2	-0.851782	2	0.818748	24.6916	NA	NA
234	2	-0.747648	4	0.0917977	9.46353	NA	NA
235	2	-0.565846	15	0.632411	53.7218	39.4876	93.2094
236	2	-0.565846	3	0.00562607	25.7771	45.8243	71.6014
237	2	-0.565846	9	0.231931	66.464	63.9113	130.375
238	2	-0.565846	7	0.945634	85.6907	47.4547	133.145
239	2	-0.565846	11	0.312297	55.1306	50.8744	106.005
240	2	-0.574321	1	0.999892	22.89	149.813	172.703
241	2	-0.527962	2	0.999892	20.1272	64.7226	84.8498
242	2	-0.541142	1	0.999892	93.6031	51.7239	145.327
243	2	-0.527962	9	0.730752	26.2326	42.6694	68.9019
244	2	-0.527962	5	0.0724099	29.2703	79.8546	109.125
245	2	-1.09221	6	0.0161386	17.5819	32.4168	49.9987
246	2	-1.09221	3	0.636239	14.1053	45.2064	59.3116
247	2	-1.09221	2	0.468742	5.88951	56.932	62.8216
248	2	-0.035173	10	0.191073	16.9596	NA	NA
249	2	-0.2089	11	0.56928	65.8092	NA	NA
250	2	-0.2089	14	0.690459	71.3154	NA	NA
251	2	-0.2089	12	0.366571	63.3993	NA	NA
252	2	0.095831	2	0.999892	44.2183	128.215	172.433
253	2	0.256378	2	0.204183	64.8266	147.647	212.474
254	2	-0.286219	9	0.835585	56.6124	NA	NA
255	2	-0.286219	6	0.960421	35.0412	137.567	172.608
256	2	-0.286219	9	0.827801	66.6223	NA	NA
257	2	-0.286219	10	0.935158	46.5357	30.4764	77.0121
258	2	-0.286219	11	0.53661	72.054	NA	NA
259	2	-0.286219	13	0.825799	57.6413	NA	NA
260	2	-0.286219	5	0.989933	39.2919	134.615	173.907
261	2	-0.306218	1	0.999892	65.6269	NA	NA
262	2	-0.286219	13	0.720359	111.74	NA	NA
263	2	-0.286219	7	0.788541	73.2016	NA	NA
264	2	-0.306218	12	0.578385	71.7287	NA	NA
265	2	-0.306218	5	0.925334	109.192	NA	NA
266	2	-0.286219	11	0.848651	112.732	NA	NA
267	2	-0.286219	11	0.746877	93.1968	NA	NA
268	2	-0.286219	8	0.486557	79.4153	NA	NA
269	2	-0.286219	16	0.605193	59.2692	NA	NA
270	2	-0.286219	10	0.762629	79.746	NA	NA
271	2	-0.286219	8	0.253505	71.0523	NA	NA
272	2	-0.286219	9	0.676524	81.8132	NA	NA
273	2	-0.286219	8	0.715796	61.1701	NA	NA
274	2	-0.306218	10	0.68375	83.8733	NA	NA
275	2	-0.306218	11	0.757121	103.636	NA	NA
276	2	-0.286219	12	0.1686	79.2695	NA	NA
277	2	-0.286219	11	0.761959	91.5036	NA	NA
278	2	-0.286219	9	0.540814	72.9654	NA	NA
279	2	-0.286219	11	0.773431	63.5453	137.216	200.761
280	2	-0.286219	9	0.903628	44.1862	130.98	175.166
281	2	-0.286219	12	0.665791	66.4825	118.203	184.685
282	2	-0.286219	10	0.6093	81.3715	NA	NA
283	2	-0.286219	9	0.556042	87.023	NA	NA
284	2	-0.286219	8	0.8416	123.896	NA	NA
285	2	-0.286219	11	0.55608	76.5689	NA	NA
286	2	-0.286219	15	0.594461	86.0715	NA	NA
287	2	-0.286219	5	0.973692	111.083	NA	NA
288	2	-0.286219	8	0.891798	97.5261	NA	NA
289	2	-0.306218	13	0.247666	76.8277	NA	NA
290	2	-0.286219	11	0.498709	103.123	NA	NA
291	2	-0.286219	10	0.191011	61.7026	NA	NA
292	2	-0.286219	6	0.7946	119.039	NA	NA
293	2	-0.306218	16	0.185332	61.1026	NA	NA
294	2	-0.286219	12	0.674281	52.9842	NA	NA
295	2	-0.286219	8	0.543719	72.0013	NA	NA
296	2	-0.286219	12	0.696681	91.2197	NA	NA
297	2	-0.286219	11	0.774683	63.7257	143.53	207.256
298	2	-0.286219	8	0.0724961	47.4874	145.683	193.17
299	2	-0.286219	1	0.999892	93.6585	155.803	249.462
300	2	-0.306218	14	0.796962	76.8179	NA	NA
301	2	-0.122037	13	0.517974	59.6347	NA	NA
302	2	-0.122037	7	0.612634	73.9877	NA	NA
303	2	-0.122037	9	0.991078	154.186	NA	NA
304	2	-0.122037	14	0.426793	45.4358	NA	NA
305	2	-0.122037	12	0.938073	101.856	NA	NA
306	2	-0.122037	14	0.812452	73.5331	NA	NA
307	2	0.024875	1	0.999892	44.1294	NA	NA
308	2	0.024875	8	0.856942	39.5553	NA	NA
309	2	0.024875	14	0.320832	26.4587	NA	NA
310	2	-0.122037	8	0.862252	127.684	NA	NA
311	2	-0.122037	11	0.784621	63.1649	NA	NA
312	2	-0.122037	9	0.298244	27.1672	NA	NA
313	2	-0.122037	12	0.80673	114.783	NA	NA
314	2	-0.122037	1	0.00944728	1.66688	NA	NA
315	2	-0.216172	11	0.506194	66.3419	NA	NA
316	2	-0.122037	10	0.427778	55.1522	NA	NA
317	2	-0.216172	8	0.194735	54.037	NA	NA
318	2	-0.122037	7	0.877458	76.7434	NA	NA
319	2	-0.122037	18	0.832054	97.9037	NA	NA
320	2	-0.122037	11	0.853296	156.58	NA	NA
321	2	-0.216172	3	0.938473	82.0655	NA	NA
322	2	-0.216172	10	0.381772	41.5182	NA	NA
323	2	-0.122037	1	0.999892	45.4127	NA	NA
324	2	-0.216172	6	0.97886	76.6703	NA	NA
325	2	-0.122037	1	0.999892	16.0381	NA	NA
326	2	-0.216172	13	0.533268	50.3768	NA	NA
327	2	-0.122037	1	0.999892	23.0903	NA	NA
328	2	-0.122037	6	0.000108108	22.8623	100.181	123.043
329	2	-0.122037	1	0.999892	50.4449	NA	NA
330	2	-0.122037	2	0.998917	117.42	NA	NA
331	2	-0.122037	8	0.944533	96.9354	NA	NA
332	2	-0.216172	14	0.132907	19.9442	192.36	212.304
333	2	0.0557812	9	0.379501	18.6765	158.074	176.75
334	2	0.0462902	9	0.110216	10.0842	149.062	159.146
335	2	0.97321	8	0.959374	4.04971	73.8105	77.8602
336	2	0.975483	11	0.685766	32.1015	95.3849	127.486
337	2	0.486678	7	0.843846	29.0824	161.42	190.502
338	2	0.34244	6	0.735278	48.7171	75.3509	124.068
339	2	0.34244	4	0.944175	34.4914	NA	NA
340	2	0.34244	5	0.994923	15.4413	NA	NA
341	2	0.34244	5	0.949827	38.7862	85.6316	124.418
342	2	0.34244	3	0.999693	34.2968	117.773	152.07
343	2	0.34244	4	0.801164	50.2749	NA	NA
344	2	0.412888	4	0.996405	34.8686	101.61	136.479
345	2	0.412888	5	0.985779	33.1702	73.4102	106.58
346	2	0.415615	3	0.997065	17.5094	59.847	77.3564
347	2	-1.10636	8	0.951766	51.6658	NA	NA
348	2	-1.13232	12	0.342136	18.3093	74.7315	93.0408
349	2	-0.7681	6	0.795471	27.2808	95.4269	122.708
350	2	-1.0204	9	0.717015	32.7487	58.2882	91.0369
351	2	-0.663912	5	0.995623	28.1517	43.6239	71.7756
352	2	-1.09221	1	0.999892	15.7866	38.7524	54.5389
353	2	-0.286219	10	0.781509	66.8003	NA	NA
354	2	-0.286219	10	0.904637	99.1758	NA	NA
355	2	-0.286219	9	0.903925	91.5784	NA	NA
356	2	-0.286219	7	0.805966	96.8328	NA	NA
357	2	-0.286219	5	0.939427	118.184	NA	NA
358	2	-0.286219	8	0.815918	66.2039	NA	NA
359	2	-0.286219	6	0.895251	105.271	NA	NA
360	2	-0.286219	12	0.358895	65.9209	NA	NA
361	2	-0.286219	12	0.739912	60.5149	NA	NA
362	2	-0.122037	11	0.829626	42.2743	51.7239	93.9982
363	2	-0.122037	9	0.676197	44.6635	130.819	175.483
364	2	-0.122037	8	0.83548	122.312	NA	NA
365	2	-0.122037	9	0.84825	106.587	NA	NA
366	2	-0.122037	11	0.853447	102.011	NA	NA
367	2	-0.122037	10	0.812042	99.5811	NA	NA
368	2	-0.122037	4	0.931381	121.768	NA	NA
369	2	-0.140056	6	0.944477	26.4173	48.9414	75.3587
370	3	0.558436	3	0.99758	31.6305	NA	NA
371	3	0.34244	4	0.946898	66.5117	NA	NA
372	3	0.486571	2	0.939578	23.7973	68.0913	91.8886
373	3	0.415615	4	0.998028	57.5207	61.3249	118.846
374	3	-1.10636	5	0.901396	22.4692	NA	NA
375	3	-1.10636	4	0.899732	23.9476	NA	NA
376	3	-0.833495	5	0.5147	22.6853	56.7719	79.4572
377	3	-0.286219	7	0.99183	101.308	NA	NA
378	3	-0.286219	17	0.754093	99.4815	NA	NA
379	3	-0.286219	8	0.797144	72.7684	NA	NA
380	3	-0.306218	14	0.723611	55.186	125.397	180.583
381	3	-0.306218	8	0.850661	73.8429	24.0862	97.9291
382	3	-0.306218	12	0.689938	75.0523	144.683	219.736
383	3	-0.286219	10	0.931787	117.774	NA	NA
384	3	-0.306218	10	0.41873	85.7535	NA	NA
385	3	-0.306218	12	0.616852	78.8124	126.741	205.553
386	3	-0.286219	11	0.842706	97.8965	NA	NA
387	3	-0.122037	11	0.721815	96.0307	NA	NA
388	3	-0.122037	8	0.967327	103.109	NA	NA
389	3	-0.122037	16	0.754381	87.6917	NA	NA
390	3	-0.122037	10	0.91421	124.768	NA	NA
391	3	0.0477072	8	0.964688	63.2512	142.758	206.009
392	3	-0.306218	14	0.550609	70.6007	NA	NA
393	3	-0.306218	13	0.56698	90.2406	NA	NA
394	3	0.34244	8	0.883034	67.4381	NA	NA
395	3	-1.10636	10	0.854029	58.3098	NA	NA
396	3	-0.527962	1	0.999892	41.4236	NA	NA
397	3	-1.09221	1	0.999892	38.8645	33.9431	72.8077
398	3	0.256378	1	0.999892	64.3635	134.45	198.813
399	3	-0.122037	5	0.988626	155.872	NA	NA
400	3	-0.122037	5	0.998982	155.818	NA	NA
401	3	-0.122037	13	0.970081	138.385	NA	NA
402	1	0.694787	2	0.814232	0.657811	21.25	21.9078
403	1	0.586508	2	0.000108108	1.12319	57.358	58.4812
404	1	0.694733	1	0.999892	9.75345	32.5877	42.3411
405	1	-0.542827	9	0.951157	59.7239	34.8267	94.5506
406	1	-0.542827	5	0.996093	56.3437	200.392	256.736
407	1	-1.68735	12	0.860705	81.1965	314.093	395.29
408	1	0.738927	3	0.656506	21.0225	43.2157	64.2382
409	1	0.764834	3	0.726392	28.6016	189.363	217.964
410	1	0.586508	1	0.999892	22.7105	61.0432	83.7537
411	1	0.650646	2	0.999892	5.98444	56.8385	62.823
412	1	0.650646	3	0.0314717	1.68258	52.0687	53.7512
413	1	0.650646	4	0.866354	8.91085	59.6001	68.5109
414	1	0.650646	4	0.721361	6.17627	89.4038	95.58
415	1	0.650646	2	0.0801747	0.755409	146.333	147.089
416	1	0.889368	1	0.000108108	0.300691	51.8078	52.1085
417	1	0.761198	4	0.000108108	1.20203	61.4413	62.6434
418	1	0.857606	4	0.0228557	14.1699	108.21	122.38
419	1	0.937599	5	0.835045	23.1804	18.3181	41.4985
420	1	0.937599	6	0.59028	0.77133	87.3874	88.1588
421	1	0.937599	5	0.710071	1.12956	19.3943	20.5238
422	1	0.649684	7	0.901725	49.3215	55.3559	104.677
423	1	0.649684	7	0.749479	15.929	91.2063	107.135
424	1	0.770635	3	0.696491	1.39462	75.975	77.3696
425	1	0.770635	4	0.256138	4.22137	70.8139	75.0353
426	1	0.770635	7	0.609519	30.7522	55.5084	86.2607
427	1	-0.12471	3	0.756885	55.2044	13.1752	68.3796
428	1	-0.132891	9	0.677338	34.5608	30.4764	65.0372
429	1	-0.173396	2	0.9905	53.357	30.4764	83.8335
430	1	-0.269403	3	0.590793	3.03624	88.2339	91.2701
431	1	-0.421368	2	0.751563	0.230581	149.465	149.696
432	1	-0.421368	5	0.522859	3.24741	147.598	150.845
433	1	-1.42914	12	0.196584	6.44761	184.309	190.757
434	1	0.694787	5	0.946132	37.4673	101.212	138.68
435	1	0.780287	4	0.994049	50.6742	NA	NA
436	1	1.119	3	0.897636	12.3715	43.9114	56.2829
437	1	1.119	2	0.918966	17.9209	113.337	131.258
438	1	0.758471	2	0.000108108	0.588063	NA	NA
439	1	0.758471	1	0.000108108	0.755368	NA	NA
440	1	0.770635	2	0.000108108	0.301716	NA	NA
441	1	1.52458	1	0.999892	10.7261	32.7694	43.4955
442	1	1.52458	1	0.999892	15.6337	112.573	128.207
443	1	1.07168	1	0.999892	14.3306	8.91838	23.249
444	1	0.364603	1	0.000108108	0.145761	32.7035	32.8493
445	1	-0.14658	3	0.000108108	1.21949	102.546	103.765
446	1	-0.436714	14	0.824462	59.441	NA	NA
447	1	-0.248897	13	0.735425	40.164	NA	NA
448	1	-0.333488	11	0.719013	20.5702	NA	NA
449	1	-0.149815	6	0.580656	20.2256	NA	NA
450	1	-0.67867	7	0.866803	16.0788	40.2357	56.3145
451	1	-0.407171	8	0.0132848	28.7488	49.339	78.0878
452	1	-0.642417	16	0.189376	67.7663	213.584	281.351
453	1	-0.642417	12	0.304622	55.6858	207.073	262.759
454	1	-0.642417	13	0.25254	68.5021	160.637	229.139
455	1	-0.435457	15	0.766902	68.5148	62.3138	130.829
456	1	-0.421368	9	0.785879	62.6449	NA	NA
457	1	-0.421368	3	0.999892	0.207126	NA	NA
458	1	-0.421368	3	0.874544	2.54975	NA	NA
459	1	-0.421368	10	0.909007	41.5933	NA	NA
460	1	-0.339049	17	0.872184	92.8594	42.4698	135.329
461	1	-0.251276	12	0.821911	183.649	NA	NA
462	1	-0.251276	7	0.984311	88.7822	NA	NA
463	1	-0.448638	4	0.997014	25.2231	NA	NA
464	1	-0.448638	3	0.0424252	20.6098	NA	NA
465	1	-0.24486	1	0.999892	50.3896	130.925	181.314
466	1	-0.24486	2	0.999892	48.5108	212.914	261.425
467	1	-0.616965	11	0.974798	72.0337	235.846	307.88
468	1	-0.616965	12	0.944272	63.8072	169.356	233.163
469	1	-0.616965	11	0.977948	58.2293	96.0361	154.265
470	1	-0.668832	9	0.890823	47.1169	73.1325	120.249
471	1	-0.598731	3	0.999892	52.9148	85.0076	137.922
472	1	-0.632311	7	0.972645	98.565	186.322	284.887
473	1	-0.812	1	0.999892	83.1626	194.923	278.085
474	1	-1.15315	6	0.771821	108.912	149.249	258.16
475	1	-1.15315	7	0.947159	363.911	205.213	569.124
476	1	-1.78234	4	0.978105	53.4758	250.064	303.54
477	1	-0.542827	10	0.999036	41.4945	270.393	311.887
478	1	-0.542827	8	0.9991	35.9751	315.461	351.436
479	1	-0.825635	3	0.998637	84.8563	184.393	269.249
480	1	-1.54498	6	0.975928	102.362	139.122	241.484
481	1	-1.81648	13	0.964553	105.741	287.415	393.156
482	2	0.693022	7	0.985271	6.27649	34.4945	40.771
483	2	0.547421	2	0.999892	18.7602	46.2882	65.0484
484	2	0.694787	10	0.901948	22.4703	90.1613	112.632
485	2	0.586508	6	0.952137	10.7603	55.7644	66.5247
486	2	0.586508	4	0.983154	13.4407	102.394	115.835
487	2	0.989466	5	0.0255812	24.6318	NA	NA
488	2	0.650646	2	0.932614	28.8867	117.285	146.172
489	2	0.889368	1	0.000108108	0.567832	40.3704	40.9382
490	2	0.524187	2	0.999892	40.1841	52.6684	92.8525
491	2	0.524187	3	0.973108	5.08319	NA	NA
492	2	0.770635	7	0.771329	18.8189	94.6163	113.435
493	2	0.787104	4	0.999892	48.1534	36.5358	84.6892
494	2	0.657865	4	0.681426	15.8957	102.44	118.336
495	2	0.683879	4	0.509402	7.91964	103.03	110.95
496	2	0.675644	1	0.999892	6.52178	35.7154	42.2372
497	2	0.245523	7	0.000108108	36.647	164.411	201.058
498	2	0.245523	6	0.000108108	33.7276	298.426	332.154
499	2	0.364603	1	0.999892	3.21705	69.9295	73.1465
500	2	-0.12471	5	0.125078	18.7474	97.4945	116.242
501	2	-0.132891	6	0.780289	6.60318	62.3881	68.9913
502	2	-0.0137578	10	0.195987	24.9826	30.4764	55.459
503	2	-0.160669	2	0.999135	22.0467	98.3091	120.356
504	2	-0.333488	8	0.73929	16.8551	21.0837	37.9389
505	2	-0.770025	5	0.981524	136.467	158.447	294.914
506	2	-0.884159	9	0.990101	112.695	41.1663	153.861
507	2	-0.67867	9	0.912432	15.2905	48.0096	63.3
508	2	-0.67867	6	0.98069	33.6297	69.04	102.67
509	2	-0.631348	8	0.905952	24.883	74.9053	99.7883
510	2	-0.67867	10	0.884124	28.9621	58.6532	87.6153
511	2	-0.67867	4	0.815497	38.7678	73.538	112.306
512	2	-0.631348	7	0.729738	22.7817	39.2736	62.0552
513	2	-0.631348	11	0.695209	10.1443	72.3776	82.5219
514	2	-0.251276	1	0.999892	65.5838	NA	NA
515	2	-0.448638	8	0.834522	97.4396	NA	NA
516	2	0.879877	1	0.000108108	2.57793	NA	NA
517	2	0.879877	1	0.000108108	1.05857	NA	NA
518	2	1.18218	1	0.999892	7.99161	NA	NA
519	2	0.649684	4	0.688557	9.91285	NA	NA
520	2	0.649684	2	0.000108108	1.11261	NA	NA
521	2	0.524187	2	0.999892	4.09564	NA	NA
522	2	0.770635	4	0.967335	5.89851	NA	NA
523	2	0.245523	7	0.943453	22.201	108.931	131.132
524	2	0.364603	2	0.000108108	2.33745	62.2051	64.5426
525	2	0.149008	3	0.939851	13.4708	52.5141	65.9849
526	2	-0.0860774	10	0.602668	30.9528	NA	NA
527	2	-0.132891	12	0.438117	73.4955	NA	NA
528	2	-0.0860774	15	0.685976	55.272	NA	NA
529	2	-0.132891	9	0.395125	62.3656	NA	NA
530	2	-0.199757	16	0.87525	38.7168	NA	NA
531	2	-0.14658	6	0.899913	67.797	34.9739	102.771
532	2	-0.14658	5	0.942348	16.244	30.4764	46.7204
533	2	-0.129309	4	0.969363	16.9404	101.378	118.318
534	2	-0.248897	2	0.540619	3.02317	NA	NA
535	2	-0.248897	12	0.869621	52.9453	NA	NA
536	2	-0.248897	10	0.854809	57.7118	NA	NA
537	2	-0.248897	13	0.890767	45.0924	NA	NA
538	2	-0.235262	16	0.24321	24.2184	8.43262	32.651
539	2	-0.164359	9	0.728297	12.8578	169.468	182.325
540	2	-0.149815	8	0.297474	24.4741	NA	NA
541	2	-0.770025	13	0.792348	55.8577	158.076	213.934
542	2	-0.770025	11	0.951038	67.5323	147.11	214.642
543	2	-0.884159	7	0.672278	59.5315	158.881	218.412
544	2	-0.884159	10	0.774704	49.2008	49.8316	99.0324
545	2	-0.525957	7	0.216755	33.1223	49.0996	82.2219
546	2	-0.617713	12	0.131508	35.226	42.3986	77.6246
547	2	-0.617713	13	0.884105	53.8204	50.6471	104.467
548	2	-0.514033	12	0.129388	36.4907	42.4559	78.9466
549	2	-0.590443	10	0.803675	48.6192	47.0903	95.7095
550	2	-0.590443	9	0.748825	61.6637	42.5984	104.262
551	2	-0.590443	12	0.758676	61.9991	85.9036	147.903
552	2	-0.474999	6	0.927827	85.8641	40.5996	126.464
553	2	-0.474999	5	0.969024	85.6532	36.2101	121.863
554	2	-0.474999	6	0.965134	78.0016	54.4021	132.404
555	2	-0.474999	8	0.245878	48.8753	39.1995	88.0748
556	2	-0.474999	14	0.404733	49.9466	74.1155	124.062
557	2	-0.425859	13	0.659445	65.4627	NA	NA
558	2	-0.460401	7	0.873744	90.457	51.5485	142.006
559	2	-0.460401	3	0.000108108	14.1879	49.0842	63.2721
560	2	-0.360304	19	0.575667	21.4115	20.6047	42.0161
561	2	-0.460401	4	0.000108108	37.2051	100.163	137.368
562	2	-0.460401	7	0.224754	12.9536	76.2171	89.1707
563	2	-0.360304	10	0.351508	32.6037	29.2778	61.8815
564	2	-0.360304	12	0.20967	29.5018	55.2444	84.7462
565	2	-0.460401	9	0.161352	49.5093	73.173	122.682
566	2	-0.460401	12	0.616186	74.3725	116.972	191.345
567	2	-0.460401	13	0.257018	55.0304	79.7391	134.769
568	2	-0.453183	16	0.378964	36.6364	103.738	140.374
569	2	-0.453183	7	0.657455	38.1172	42.9151	81.0323
570	2	-0.516412	9	0.796489	46.28	126.859	173.139
571	2	-0.516412	6	0.983925	117.714	172.435	290.148
572	2	-0.402225	8	0.436618	34.3962	159.043	193.439
573	2	-0.54919	12	0.759237	69.4404	92.9261	162.367
574	2	-0.54919	9	0.856966	120.709	118.395	239.104
575	2	-0.572824	12	0.561044	62.6861	153.489	216.175
576	2	-0.42864	14	0.519114	27.5624	80.2227	107.785
577	2	-0.487779	10	0.847136	70.5682	84.2687	154.837
578	2	-0.487779	6	0.621021	69.6479	201.273	270.921
579	2	-0.378136	9	0.302998	22.0027	45.9628	67.9654
580	2	-0.487779	9	0.764426	59.6349	171.161	230.796
581	2	-0.605602	6	0.924233	37.2883	256.054	293.342
582	2	-0.378136	8	0.748262	48.4801	97.7037	146.184
583	2	-0.378136	1	0.999892	75.1088	46.6512	121.76
584	2	-0.605602	9	0.965169	74.7261	118.839	193.565
585	2	-0.367683	5	0.743917	6.96413	64.7607	71.7248
586	2	-0.269911	10	0.791991	27.9167	43.7351	71.6518
587	2	-0.363592	18	0.567602	62.3101	NA	NA
588	2	-0.363592	11	0.850362	13.8008	NA	NA
589	2	-0.363592	16	0.327351	63.9561	NA	NA
590	2	-0.363592	9	0.905732	60.8676	43.6239	104.492
591	2	-0.363592	14	0.330639	17.5092	NA	NA
592	2	-0.363592	7	0.847534	148.1	NA	NA
593	2	-0.363592	10	0.926038	101.054	NA	NA
594	2	-0.363592	17	0.587691	72.871	NA	NA
595	2	-0.363592	9	0.905732	60.8674	NA	NA
596	2	-0.363592	10	0.277984	27.3034	NA	NA
597	2	-0.363592	12	0.589213	78.0635	NA	NA
598	2	-0.363592	20	0.802405	98.7433	NA	NA
599	2	-0.363592	9	0.591043	73.7362	47.3837	121.12
600	2	-0.363592	18	0.573027	93.0509	NA	NA
601	2	-0.363592	5	0.980005	68.6525	50.9221	119.575
602	2	-0.366774	4	0.987715	76.6226	NA	NA
603	2	-0.433185	13	0.838496	62.9929	NA	NA
604	2	-0.435457	14	0.18929	59.3737	47.6559	107.03
605	2	-0.433185	19	0.732502	153.882	NA	NA
606	2	-0.421368	2	0.000108108	1.179	121.787	122.966
607	2	-0.339049	18	0.279489	57.6622	NA	NA
608	2	-0.339049	17	0.844282	60.9731	NA	NA
609	2	-0.421368	1	0.999892	0.020177	206.6	206.62
610	2	-0.339049	23	0.460718	37.817	NA	NA
611	2	-0.659287	6	0.928821	56.0857	75.3058	131.391
612	2	-0.421368	10	0.511275	52.8632	117.457	170.32
613	2	-0.421368	10	0.485367	97.9639	NA	NA
614	2	-0.421368	9	0.588589	63.7352	NA	NA
615	2	-0.421368	8	0.774383	119.665	NA	NA
616	2	-0.659287	6	0.775009	34.5387	66.6639	101.203
617	2	-0.421368	9	0.705177	44.814	126.593	171.407
618	2	-0.421368	8	0.672801	93.7786	NA	NA
619	2	-0.421368	7	0.509316	51.0529	NA	NA
620	2	-0.421368	12	0.396822	88.5402	NA	NA
621	2	-0.421368	9	0.419938	51.0362	NA	NA
622	2	-0.421368	10	0.488093	47.634	60.376	108.01
623	2	-0.421368	10	0.613159	68.0548	NA	NA
624	2	-0.421368	13	0.448881	65.8453	50.2175	116.063
625	2	-0.421368	9	0.855639	79.0927	72.9419	152.035
626	2	-0.421368	11	0.269123	68.2293	152.542	220.771
627	2	-0.421368	10	0.667249	64.4458	72.7162	137.162
628	2	-0.421368	11	0.652043	132.235	NA	NA
629	2	-0.421368	10	0.812827	165.724	NA	NA
630	2	-0.415005	3	0.143884	20.6226	NA	NA
631	2	-0.421368	10	0.838716	64.162	36.0784	100.24
632	2	-0.421368	7	0.764426	72.1598	224.561	296.721
633	2	-0.421368	10	0.571771	80.9145	NA	NA
634	2	-0.421368	13	0.643491	98.8531	NA	NA
635	2	-0.421368	13	0.482516	91.0282	NA	NA
636	2	-0.33814	10	0.135891	31.2363	NA	NA
637	2	-0.339049	12	0.686291	108.686	NA	NA
638	2	-0.339049	13	0.679173	87.0811	NA	NA
639	2	-0.339049	12	0.935709	96.9728	NA	NA
640	2	-0.339049	12	0.931005	145.317	NA	NA
641	2	-0.654287	12	0.261717	21.0799	122.705	143.785
642	2	-0.251276	12	0.827463	92.9169	42.4759	135.393
643	2	-0.251276	7	0.962954	128.261	NA	NA
644	2	-0.251276	10	0.703493	20.7711	NA	NA
645	2	-0.436821	14	0.685056	54.1905	NA	NA
646	2	-0.251276	5	0.276074	59.7011	NA	NA
647	2	-0.665196	10	0.106463	66.2456	12.6774	78.923
648	2	-0.448638	19	0.245855	52.1632	NA	NA
649	2	-0.442729	6	0.719007	59.1695	85.7377	144.907
650	2	-0.448638	14	0.296094	68.4606	NA	NA
651	2	-0.448638	15	0.759138	88.4257	NA	NA
652	2	-0.492778	6	0.869793	88.1931	NA	NA
653	2	-0.492778	8	0.261606	42.3452	NA	NA
654	2	-0.492778	6	0.683976	42.9725	NA	NA
655	2	-0.653378	8	0.435438	16.0031	42.4938	58.497
656	2	-0.734788	8	0.739695	36.0895	39.0772	75.1668
657	2	-0.53232	4	0.779166	103.445	57.5466	160.992
658	2	-0.53232	6	0.858722	57.2998	63.8977	121.197
659	2	-0.730698	11	0.662499	46.4104	77.2522	123.663
660	2	-0.730698	8	0.515177	32.099	41.9507	74.0497
661	2	-0.688883	14	0.283617	17.8711	40.643	58.5141
662	2	-0.53101	11	0.633168	28.6642	215.551	244.216
663	2	-0.53101	6	0.89975	31.7901	155.056	186.846
664	2	-0.579294	11	0.147974	24.9772	53.6951	78.6724
665	2	-0.591058	12	0.823976	33.5531	166.834	200.387
666	2	-0.591058	7	0.53985	34.8303	75.4883	110.319
667	2	-0.567317	5	0.995936	77.8105	47.5881	125.399
668	2	-0.572824	2	0.999892	29.9309	52.1982	82.1291
669	2	-0.598731	1	0.999892	14.5844	82.8064	97.3908
670	2	-0.603276	3	0.988974	27.5482	181.695	209.243
671	2	-0.67736	15	0.757323	71.2664	NA	NA
672	2	-0.727008	14	0.221501	78.0993	183.373	261.473
673	2	-0.812	2	0.795663	48.3509	188.004	236.355
674	2	-0.747621	14	0.644508	56.8214	295.101	351.922
675	2	-0.850232	3	0.935849	68.9285	180.883	249.812
676	2	-0.661212	9	0.0683337	69.4087	183.051	252.459
677	2	-0.785291	1	0.999892	40.6212	180.712	221.333
678	2	-1.15315	11	0.222977	152.956	NA	NA
679	2	-1.24086	10	0.809271	114.949	217.814	332.763
680	2	-1.24086	14	0.566706	118.841	171.959	290.799
681	2	-1.24127	7	0.730851	117.14	241.917	359.056
682	2	-1.59952	4	0.999892	23.4668	268.998	292.465
683	2	-1.67639	7	0.993288	58.2879	266.661	324.949
684	2	-1.6227	1	0.999892	25.8772	NA	NA
685	2	-1.54498	10	0.963047	108.459	298.768	407.227
686	2	-1.73956	1	0.999892	34.3838	218.626	253.009
687	2	-1.7282	8	0.989812	148.332	NA	NA
688	2	-1.7282	10	0.919926	79.5393	NA	NA
689	2	-1.7282	8	0.797465	94.0534	NA	NA
690	2	-1.7282	4	0.987996	208.652	279.576	488.228
691	2	-1.56736	2	0.999892	47.8477	174.078	221.926
692	2	-1.79466	8	0.981926	59.6175	311.743	371.36
693	2	0.761198	2	0.935222	32.2955	54.0804	86.3759
694	2	0.879877	4	0.965632	25.4479	83.2129	108.661
695	2	0.649684	4	0.988646	6.79278	NA	NA
696	2	-0.0137578	10	0.885922	36.8093	NA	NA
697	2	-0.0137578	11	0.714976	37.0954	NA	NA
698	2	-0.0137578	14	0.789573	25.3209	NA	NA
699	2	-0.248897	9	0.993401	48.3171	NA	NA
700	2	-0.248897	14	0.487215	24.1377	NA	NA
701	2	-0.248897	8	0.980635	54.5525	NA	NA
702	2	-0.248897	7	0.99013	52.7539	NA	NA
703	2	-0.160669	8	0.939433	87.7207	NA	NA
704	2	-0.248897	11	0.932917	34.24	NA	NA
705	2	-0.248897	11	0.821102	36.213	NA	NA
706	2	-0.252132	11	0.714607	51.7344	NA	NA
707	2	-0.470347	12	0.719034	43.2674	57.0978	100.365
708	2	-0.516412	10	0.758708	55.3168	29.4122	84.729
709	2	-0.485961	8	0.960129	67.032	157.152	224.184
710	2	-0.485961	11	0.817249	52.9951	152.156	205.151
711	2	-0.378136	12	0.482792	13.1659	39.3047	52.4706
712	2	-0.269911	5	0.953006	32.0552	26.0275	58.0828
713	2	-0.421368	1	0.999892	0.0402756	NA	NA
714	2	-0.421368	4	0.946869	2.29565	NA	NA
715	2	-0.421368	1	0.999892	0.297854	NA	NA
716	2	-0.421368	14	0.509742	44.891	NA	NA
717	2	-0.421368	6	0.693615	59.3775	NA	NA
718	2	-0.415005	5	0.714776	38.1732	NA	NA
719	2	-0.654287	1	0.999892	43.9616	31.2124	75.174
720	2	-0.649288	8	0.840065	46.3051	65.056	111.361
721	2	-0.637925	8	0.484362	38.4834	7.02927	45.5126
722	2	-0.734788	12	0.632926	31.8375	34.0844	65.9219
723	2	-0.730698	10	0.675367	16.6244	41.9321	58.5564
724	2	-0.67736	8	0.796307	62.6366	181.482	244.119
725	3	0.780287	4	0.937208	37.4477	123.916	161.364
726	3	0.780287	2	0.979579	27.0739	146.855	173.929
727	3	0.697514	1	0.999892	23.7153	64.7089	88.4242
728	3	0.761198	2	0.991897	23.6864	37.671	61.3573
729	3	0.758471	4	0.960688	39.0978	NA	NA
730	3	0.845682	1	0.999892	3.97467	NA	NA
731	3	0.649684	2	0.896374	5.7195	NA	NA
732	3	0.524187	2	0.998897	20.5903	NA	NA
733	3	0.666955	9	0.909705	12.9652	NA	NA
734	3	0.770635	5	0.889358	13.9003	NA	NA
735	3	-0.0860774	13	0.913588	42.6398	NA	NA
736	3	-0.14658	8	0.933698	25.3401	105.19	130.53
737	3	-0.160669	8	0.932904	36.7698	NA	NA
738	3	-0.160669	5	0.693788	0.395024	NA	NA
739	3	-0.160669	5	0.942786	83.2306	68.3452	151.576
740	3	-0.248897	13	0.976244	70.3498	NA	NA
741	3	-0.160669	12	0.957704	70.8976	NA	NA
742	3	-0.160669	4	0.972948	34.7916	NA	NA
743	3	-0.248897	7	0.787724	17.2172	30.4764	47.6936
744	3	-0.160669	4	0.991382	62.0382	NA	NA
745	3	-0.436714	1	0.999892	14.7658	NA	NA
746	3	-0.152488	3	0.997293	32.9406	NA	NA
747	3	-0.235262	6	0.256127	21.0373	75.8744	96.9117
748	3	-0.235262	5	0.901197	14.7121	193.317	208.029
749	3	-0.18163	4	0.661935	11.4795	62.7251	74.2046
750	3	-0.884159	9	0.979271	142.086	155.107	297.193
751	3	-0.525957	8	0.914765	104.05	62.4804	166.53
752	3	-0.884159	7	0.970189	166.093	159.469	325.562
753	3	-0.157541	13	0.187863	26.5648	217.094	243.659
754	3	-0.157541	14	0.313831	44.2638	132.794	177.058
755	3	-0.157541	7	0.326644	44.7784	175.014	219.792
756	3	-0.269911	5	0.988193	44.4225	56.7373	101.16
757	3	-0.363592	6	0.137093	13.8989	NA	NA
758	3	-0.363592	2	0.999892	45.9513	NA	NA
759	3	-0.427276	2	0.996955	26.1451	58.6421	84.7872
760	3	-0.433185	13	0.880753	67.7018	54.1027	121.805
761	3	-0.433185	13	0.879258	66.9945	NA	NA
762	3	-0.433185	5	0.96263	91.1999	50.693	141.893
763	3	-0.421368	2	0.000108108	1.3953	NA	NA
764	3	-0.421368	7	0.823714	67.9271	NA	NA
765	3	-0.421368	10	0.641596	41.957	NA	NA
766	3	-0.421368	8	0.779609	59.7254	71.1142	130.84
767	3	-0.421368	11	0.517146	87.412	NA	NA
768	3	-0.421368	8	0.928495	96.8891	69.2503	166.139
769	3	-0.421368	10	0.891982	77.2176	115.79	193.008
770	3	-0.53232	9	0.870557	33.7464	13.3251	47.0716
771	3	-0.53232	6	0.94613	67.0756	46.5535	113.629
772	3	-0.53232	11	0.806428	64.6205	39.6432	104.264
773	3	-0.46	2	0.994685	30.0722	178.584	208.656
774	3	-0.503633	1	0.999892	41.3499	54.1406	95.4905
775	3	-0.503633	1	0.999892	52.2285	112.811	165.04
776	3	-0.661212	9	0.788751	59.7223	190.22	249.942
777	3	-0.718934	4	0.987059	71.5923	273.312	344.905
778	3	-1.19041	11	0.875104	166.884	216.459	383.343
779	3	-1.08083	10	0.948284	93.4146	NA	NA
780	3	-1.19041	5	0.95154	104.133	265.593	369.726
781	3	-1.2195	14	0.983059	160.959	73.31	234.269
782	3	-1.28813	10	0.663775	103.626	NA	NA
783	3	-1.24127	7	0.876054	78.2958	107.24	185.536
784	3	-1.34995	3	0.998889	98.3146	NA	NA
785	3	-1.34995	9	0.878328	112.019	186.176	298.195
786	3	-1.24127	10	0.852566	45.419	184.01	229.429
787	3	-1.34995	6	0.919004	69.1868	148.03	217.217
788	3	-1.24127	5	0.980414	64.6753	NA	NA
789	3	-1.59725	6	0.967849	144.828	NA	NA
790	3	-1.59725	6	0.949171	139.41	NA	NA
791	3	-1.54634	10	0.951685	114.765	NA	NA
792	3	-1.59725	7	0.9714	119.063	NA	NA
793	3	-1.54634	8	0.922742	87.8515	123.48	211.331
794	3	-1.54634	8	0.962383	92.8154	NA	NA
795	3	-1.54634	8	0.240924	54.4595	227.453	281.913
796	3	-1.59725	3	0.999892	82.8659	202.113	284.979
797	3	-1.59725	3	0.973374	30.8659	168.483	199.349
798	3	-1.6882	7	0.966706	139.796	146.15	285.946
799	3	-1.6882	7	0.984889	175.65	209.943	385.593
800	3	-1.58134	11	0.99864	126.749	135.418	262.167
801	3	-1.64679	5	0.926742	90.9904	NA	NA
802	3	-1.62816	6	0.943734	121.983	NA	NA
803	3	-1.64679	9	0.902656	104.886	NA	NA
804	3	-1.64224	5	0.957944	85.2406	168.141	253.382
805	3	-1.64224	6	0.898241	93.9989	NA	NA
806	3	-1.7282	5	0.98471	177.257	308.871	486.128
807	3	-2.17145	9	0.97757	112.697	276.214	388.911
808	3	-0.421368	12	0.739041	67.5062	NA	NA
809	3	-0.421368	10	0.728171	79.4728	NA	NA
810	3	-0.747621	12	0.47293	67.574	417.698	485.272
811	3	-0.421368	9	0.834339	92.2096	NA	NA
812	3	-0.421368	1	0.999892	88.5656	NA	NA
813	3	-0.415005	2	0.975838	67.2743	NA	NA
814	3	-0.251276	3	0.999618	101.6	NA	NA
815	3	-0.665196	9	0.841748	90.4206	75.844	166.265
816	3	-0.727008	3	0.879434	62.4525	185.309	247.762
817	3	-0.697358	2	0.999017	112.687	NA	NA
818	3	-0.76155	3	0.9989	67.9989	NA	NA
819	3	-1.59725	5	0.945611	138.81	117.455	256.265
820	3	-1.59725	6	0.98822	181.236	265.905	447.142
821	3	-1.66144	1	0.999892	141.683	272.353	414.036
822	1	-0.544244	11	0.986538	48.2928	378.534	426.827
823	1	-0.212349	8	0.974629	37.8516	29.7596	67.6112
824	1	-0.212349	1	0.999892	62.7901	53.5507	116.341
825	1	-0.330119	2	0.999892	26.7866	185.529	212.316
826	1	-0.697519	3	0.999892	5.07452	96.122	101.196
827	1	-0.411984	6	0.982845	32.7898	129.33	162.12
828	1	-0.485667	7	0.999843	25.5626	32.3038	57.8664
829	1	-0.207403	3	0.0854511	54.3956	39.3286	93.7242
830	1	-0.220584	4	0.999892	21.9023	27.6659	49.5682
831	1	-0.185133	2	0.999892	47.7627	103.723	151.486
832	1	-0.185133	1	0.999892	24.1834	49.7395	73.9229
833	1	-0.519353	7	0.99434	35.2662	29.2078	64.474
834	1	-0.413401	7	0.998588	27.2646	129.5	156.764
835	1	-0.496628	2	0.999443	37.2365	10.0431	47.2795
836	1	-0.469813	7	0.998902	53.8332	29.5316	83.3648
837	1	-0.469813	3	0.999316	31.0981	30.1403	61.2384
838	1	-0.394766	10	0.98405	37.9187	67.6678	105.587
839	1	-0.394766	8	0.99781	48.5427	97.3946	145.937
840	1	-0.480721	9	0.996122	41.1839	12.4781	53.662
841	1	-0.245689	8	0.923792	27.7459	19.3804	47.1263
842	1	-0.350278	22	0.935093	72.4885	109.704	182.192
843	1	-1.19076	4	0.982385	69.1841	167.605	236.79
844	1	-1.20167	5	0.999667	47.3683	NA	NA
845	1	-1.46766	5	0.99958	47.8326	NA	NA
846	1	-2.28149	11	0.995539	40.3888	NA	NA
847	1	0.543731	5	0.851992	27.2991	46.8925	74.1916
848	1	0.529187	8	0.974782	5.89277	29.5849	35.4777
849	1	0.436869	5	0.297086	6.5284	44.0222	50.5506
850	1	0.32728	8	0.528082	26.1121	53.0688	79.1809
851	1	0.531459	6	0.681695	16.0599	121.029	137.089
852	1	0.460503	1	0.999892	0.346102	106.08	106.426
853	1	0.0620907	4	0.533473	0.858116	12.835	13.6931
854	1	0.0620907	7	0.874831	11.3814	77.0652	88.4466
855	1	0.0152234	8	0.452757	26.6869	122.976	149.663
856	1	-1.12764	12	0.722546	168.892	234.584	403.476
857	1	-1.29126	19	0.507174	95.0109	203.158	298.169
858	1	-1.71087	4	0.99988	195.497	186.452	381.949
859	1	0.122139	2	0.999892	2.33426	85.0129	87.3471
860	1	0.322067	4	0.882745	35.2317	NA	NA
861	1	-0.605201	7	0.502769	21.5986	64.5624	86.161
862	1	-0.638433	7	0.0389979	43.2829	255.157	298.44
863	1	-0.638433	9	0.0799093	68.8232	256.143	324.966
864	1	-0.638433	12	0.208592	62.6834	294.395	357.078
865	1	-0.653539	8	0.525021	56.7879	NA	NA
866	1	-0.653539	13	0.704967	100.084	NA	NA
867	1	-0.653539	11	0.58717	104.075	NA	NA
868	1	-0.645358	20	0.668336	90.1602	NA	NA
869	1	-0.633995	7	0.946799	54.1281	NA	NA
870	1	-0.633995	14	0.896061	116.788	NA	NA
871	1	-0.633995	12	0.952907	73.353	NA	NA
872	1	-0.633995	14	0.779184	31.8332	NA	NA
873	1	-0.633995	21	0.687842	69.4933	NA	NA
874	1	-0.633995	17	0.594837	60.3254	NA	NA
875	1	-0.633995	12	0.886148	70.3015	NA	NA
876	1	-0.633995	12	0.924704	107.517	NA	NA
877	1	-0.635359	11	0.895844	122.6	NA	NA
878	1	-0.635359	13	0.828475	75.2833	NA	NA
879	1	-0.547586	15	0.8147	31.9712	NA	NA
880	1	-0.547586	4	0.815028	18.1002	NA	NA
881	1	-0.547586	17	0.75517	104.098	NA	NA
882	1	-0.547586	9	0.983557	100.496	NA	NA
883	1	-0.547586	12	0.568725	72.0998	NA	NA
884	1	-0.510317	9	0.991373	85.2241	NA	NA
885	1	-0.547586	12	0.695091	101.322	NA	NA
886	1	-0.547586	9	0.506514	93.3713	NA	NA
887	1	-0.510317	7	0.948391	76.2283	NA	NA
888	1	-0.510317	11	0.859164	45.2728	NA	NA
889	1	-0.630814	15	0.842822	87.8003	198.053	285.853
890	1	-0.645358	16	0.839379	42.5569	NA	NA
891	1	-0.645358	15	0.655255	31.3956	NA	NA
892	1	-0.629905	12	0.834351	46.0976	NA	NA
893	1	-0.645358	16	0.689059	31.744	NA	NA
894	1	-0.645358	14	0.697187	61.5052	NA	NA
895	1	-0.645358	20	0.632526	76.2122	NA	NA
896	1	-0.599908	20	0.0792534	34.9156	116.775	151.691
897	1	-0.599908	19	0.110643	32.0821	89.1396	121.222
898	1	-0.641722	16	0.649401	59.8771	NA	NA
899	1	-0.641722	11	0.166948	34.9896	NA	NA
900	1	-0.599908	19	0.175694	32.0403	195.322	227.362
901	1	-0.641722	10	0.558388	42.313	NA	NA
902	1	-0.641722	22	0.690592	48.003	NA	NA
903	1	-0.636214	8	0.72902	58.5317	182.4	240.932
904	1	-0.641722	17	0.793624	73.3162	NA	NA
905	1	-0.641722	19	0.515771	42.3449	NA	NA
906	1	-0.62536	13	0.913825	64.6501	NA	NA
907	1	-0.770801	16	0.811273	45.6002	83.9754	129.576
908	1	-0.770801	20	0.897729	100.551	121.645	222.196
909	1	-0.770801	16	0.652866	60.5623	89.1299	149.692
910	1	-0.733986	11	0.724308	57.8827	180.857	238.74
911	1	-0.808525	15	0.87473	56.044	NA	NA
912	1	-0.830341	18	0.525422	52.5561	NA	NA
913	1	-0.83534	14	0.67858	64.6865	NA	NA
914	1	-0.743477	9	0.99346	73.5345	267.809	341.343
915	1	-0.717116	10	0.561956	42.4117	NA	NA
916	1	-1.0172	12	0.764735	85.9984	181.344	267.342
917	1	-1.0172	19	0.803906	92.966	100.76	193.726
918	1	-1.08764	18	0.798583	114.128	97.5	211.628
919	1	-1.08764	17	0.843629	94.0264	77.85	171.876
920	1	-0.984418	8	0.933791	204.67	322.718	527.388
921	1	-1.11537	14	0.917181	114.19	200.239	314.429
922	1	-1.24995	18	0.920454	49.6322	95.49	145.122
923	1	-0.991235	10	0.815222	140.864	NA	NA
924	1	-0.995326	12	0.910831	188.11	353.183	541.293
925	1	-0.796654	15	0.591931	66.2677	297.316	363.583
926	1	-0.720698	9	0.58334	38.2743	225.392	263.667
927	1	-0.907098	17	0.956435	93.3767	253.652	347.029
928	1	-0.907098	13	0.782864	16.5158	NA	NA
929	1	-0.907098	9	0.852835	28.3952	NA	NA
930	1	-0.907098	13	0.602174	53.5084	NA	NA
931	1	-0.897099	16	0.826789	66.0609	NA	NA
932	1	-1.11173	12	0.989591	87.3336	230.512	317.846
933	1	-0.998507	12	0.694137	23.4321	NA	NA
934	1	-1.01669	13	0.884116	113.627	128.12	241.747
935	1	-1.11173	12	0.606444	68.1719	148.18	216.352
936	1	-1.11173	15	0.671402	70.2057	NA	NA
937	1	-1.00805	15	0.776216	70.7611	155.227	225.988
938	1	-1.00805	18	0.658573	58.3281	165.34	223.668
939	1	-1.12764	5	0.995781	14.6993	NA	NA
940	1	-1.12764	17	0.853603	113.517	NA	NA
941	1	-1.06168	18	0.400794	25.8257	224.565	250.391
942	1	-1.04668	16	0.536017	49.4993	NA	NA
943	1	-1.179	15	0.746292	103.461	NA	NA
944	1	-1.37449	17	0.993339	67.0902	184.83	251.92
945	1	-0.945277	6	0.998592	56.9025	NA	NA
946	1	-0.817962	14	0.868948	29.4884	71.0435	100.532
947	1	-0.817962	16	0.89007	26.878	105.468	132.346
948	1	-0.817962	8	0.956562	12.354	67.2245	79.5785
949	1	-0.949822	7	0.794623	69.1841	394.203	463.387
950	1	-1.41903	14	0.988395	85.8883	114.558	200.446
951	1	-1.41903	17	0.98068	60.1694	98.9363	159.106
952	1	-1.41903	18	0.969512	70.322	138.716	209.038
953	1	-1.17213	17	0.884724	116.137	NA	NA
954	1	-1.17213	20	0.585607	121.161	353.102	474.263
955	1	-1.17213	18	0.52467	111.305	332.954	444.259
956	1	-1.54038	16	0.8226	84.298	562.72	647.018
957	1	-1.54038	18	0.830128	69.01	376.942	445.952
958	1	-1.54038	16	0.875609	85.8306	282.706	368.537
959	1	-1.94596	6	0.976411	103.409	159.193	262.602
960	1	-1.94596	5	0.953433	111.876	147.646	259.522
961	1	-1.66088	10	0.381241	81.307	193.533	274.84
962	1	-1.64088	13	0.495365	66.7042	215.629	282.333
963	1	-1.62537	11	0.979792	48.7631	NA	NA
964	1	-1.62537	11	0.979885	49.0747	NA	NA
965	1	-1.62537	16	0.923966	34.116	NA	NA
966	1	-1.62537	12	0.719999	30.041	NA	NA
967	1	-1.62537	3	0.999892	93.9267	NA	NA
968	1	-1.78814	7	0.974081	98.597	NA	NA
969	1	-1.78814	15	0.949011	79.1628	NA	NA
970	1	-1.78723	4	0.997733	88.0187	NA	NA
971	1	-1.80632	14	0.950156	40.4248	NA	NA
972	1	-1.80632	14	0.916356	39.8113	NA	NA
973	1	-1.80632	16	0.74531	41.027	NA	NA
974	1	-1.37529	2	0.999892	86.0792	405.664	491.744
975	1	-1.87909	9	0.996807	82.1956	NA	NA
976	1	-1.78132	12	0.949095	82.5339	NA	NA
977	1	-1.57902	2	0.965418	0.451749	70.2947	70.7464
978	1	-1.57902	3	0.992823	0.442939	70.6615	71.1044
979	1	-1.57902	2	0.614371	0.199935	117.021	117.221
980	1	-1.76678	8	0.997319	122.253	NA	NA
981	1	-1.91682	10	0.964251	51.4634	NA	NA
982	1	-1.91682	2	0.999892	85.7807	NA	NA
983	1	-1.91682	3	0.999892	96.6816	NA	NA
984	1	-2.00226	5	0.986075	47.419	NA	NA
985	1	-1.78223	9	0.975918	82.6754	NA	NA
986	1	-1.78223	4	0.98014	86.0142	NA	NA
987	1	-1.78223	10	0.961185	74.5	NA	NA
988	1	-1.91682	10	0.987558	83.5213	NA	NA
989	1	-1.91682	9	0.891728	36.6454	NA	NA
990	1	-1.925	3	0.999892	77.5257	NA	NA
991	1	-1.925	6	0.999892	48.6917	NA	NA
992	1	-1.74854	3	0.999892	43.3147	NA	NA
993	1	-1.74854	9	0.990943	76.3585	NA	NA
994	1	-1.8695	8	0.996401	142.667	188.834	331.501
995	1	-0.544244	8	0.994549	38.3444	327.522	365.866
996	1	-0.544244	1	0.999892	48.5119	226.822	275.334
997	1	-0.212349	9	0.895434	61.3724	124.875	186.248
998	1	-0.625654	1	0.999892	59.7984	189.736	249.534
999	1	-0.616564	6	0.993957	19.5175	169.605	189.123
1000	1	-0.316939	15	0.897904	57.8494	376.376	434.225
1001	1	-0.695246	9	0.844963	9.81772	116.993	126.811
1002	1	-0.700246	8	0.984822	37.4805	260.414	297.895
1003	1	-0.220584	5	0.835637	43.7173	27.6275	71.3448
1004	1	-0.597528	2	0.999892	91.1199	57.9728	149.093
1005	1	-0.085543	5	0.997096	21.4015	53.3239	74.7254
1006	1	-0.519353	6	0.992339	21.8171	16.6024	38.4195
1007	1	-0.496628	6	0.989011	62.2444	65.4107	127.655
1008	1	-0.697679	11	0.734486	80.2742	209.054	289.328
1009	1	-0.479865	9	0.907817	56.4994	189.688	246.188
1010	1	-0.727115	11	0.708453	80.0564	263.866	343.923
1011	1	-0.803926	8	0.812267	70.0186	185.615	255.634
1012	1	-0.848467	6	0.89969	70.5526	425.218	495.771
1013	1	-1.23172	9	0.983595	208.867	192.084	400.951
1014	1	-1.05214	3	0.997671	99.7856	288.131	387.917
1015	1	-1.19213	3	0.999892	36.6352	140.11	176.745
1016	2	0.460503	7	0.671372	24.0169	90.2174	114.234
1017	2	0.437324	4	0.230579	23.5867	77.704	101.291
1018	2	0.460503	5	0.389692	41.3937	84.8955	126.289
1019	2	-0.085543	2	0.999892	57.4498	23.5716	81.0213
1020	2	-0.641722	16	0.640318	58.1183	NA	NA
1021	2	-0.586272	4	0.540256	36.6191	184.542	221.161
1022	2	-0.501227	15	0.750383	45.5035	186.659	232.163
1023	2	-0.774891	13	0.573476	75.867	270	345.867
1024	2	-0.882154	11	0.8924	69.0473	NA	NA
1025	2	-0.76802	13	0.471903	31.47	210.236	241.706
1026	2	-1.09128	12	0.93787	140.701	331.115	471.816
1027	2	-1.43085	8	0.95047	184.408	322.934	507.343
1028	2	-1.04168	13	0.932646	216.548	273.876	490.424
1029	2	-1.164	12	0.735293	53.0346	NA	NA
1030	2	-1.12531	8	0.980382	98.33	408.338	506.668
1031	2	-0.0884569	10	0.652548	8.42644	NA	NA
1032	2	0.0152234	7	0.501362	29.6633	17.1278	46.791
1033	2	0.0152234	6	0.00222194	9.8576	97.4366	107.294
1034	2	0.397113	5	0.000108108	0.606258	NA	NA
1035	2	0.397113	10	0.0269549	49.4579	NA	NA
1036	2	0.397113	5	0.966681	40.3974	NA	NA
1037	2	0.397113	3	0.015308	20.8823	NA	NA
1038	2	0.397113	5	0.703397	7.70315	NA	NA
1039	2	0.397113	8	0.000108108	18.4742	NA	NA
1040	2	0.397113	3	0.0216185	1.25642	NA	NA
1041	2	0.397113	6	0.509623	12.0569	NA	NA
1042	2	0.184753	7	0.00834797	18.434	NA	NA
1043	2	0.293888	4	0.982625	77.0419	NA	NA
1044	2	0.20566	4	0.000108108	4.69274	NA	NA
1045	2	-0.462834	1	0.000108108	13.1169	72.2905	85.4074
1046	2	-0.462834	3	0.367056	29.4748	68.3142	97.7891
1047	2	-0.284616	2	0.999892	32.4707	65.1707	97.6414
1048	2	-0.302341	1	0.999892	11.2839	64.5926	75.8766
1049	2	-0.302341	2	0.805545	16.0702	81.414	97.4843
1050	2	-0.483287	1	0.999892	84.2148	90.9595	175.174
1051	2	-0.544244	7	0.997048	34.5915	64.6961	99.2876
1052	2	-0.626108	13	0.239327	159.119	160.076	319.195
1053	2	-0.626108	15	0.484202	70.1125	155.303	225.415
1054	2	-0.605201	3	0.220287	12.7452	94.5979	107.343
1055	2	-0.738879	8	0.87296	71.4747	69.78	141.255
1056	2	-0.330119	5	0.00284153	1.88295	205.757	207.64
1057	2	-0.550206	2	0.000108108	19.9594	86.7643	106.724
1058	2	-0.316939	10	0.484762	60.7854	353.937	414.722
1059	2	-0.574749	4	0.395963	52.9941	72.831	125.825
1060	2	-0.498393	7	0.999468	16.3743	92.6115	108.986
1061	2	-0.589801	4	0.961817	27.7267	30.3853	58.1121
1062	2	-0.589801	3	0.999892	23.8598	45.4892	69.349
1063	2	-0.578439	1	0.000108108	80.5468	89.5023	170.049
1064	2	-0.578439	4	0.400033	71.2172	97.9299	169.147
1065	2	-0.589801	3	0.999892	60.6847	46.1508	106.836
1066	2	-0.569349	3	0.000108108	38.7013	85.9148	124.616
1067	2	-0.610655	1	0.999892	59.6758	282.54	342.216
1068	2	-0.592528	1	0.999892	39.2932	32.5014	71.7946
1069	2	-0.592528	2	0.999892	45.1294	37.8469	82.9763
1070	2	-0.207403	2	0.945371	36.5649	27.0423	63.6072
1071	2	-0.606618	7	0.999635	64.7052	102.232	166.937
1072	2	-0.437944	8	0.738975	38.5143	319.706	358.221
1073	2	-0.672976	7	0.731989	40.9089	151.943	192.852
1074	2	-0.684338	8	0.800998	43.9876	359.698	403.686
1075	2	-0.684338	7	0.905479	48.2133	250.517	298.73
1076	2	-0.469813	8	0.995352	27.8677	83.4871	111.355
1077	2	-0.480721	10	0.997428	58.6968	63.6113	122.308
1078	2	-0.225637	11	0.979859	33.4872	55.4296	88.9168
1079	2	-0.637123	7	0.763711	76.1722	404.264	480.436
1080	2	-0.635305	11	0.694948	139.149	427.213	566.362
1081	2	-0.735804	12	0.534313	67.4083	282.324	349.732
1082	2	-0.548041	10	0.287586	57.976	NA	NA
1083	2	-0.548041	11	0.0525644	48.4916	NA	NA
1084	2	-0.653539	18	0.382978	93.4545	NA	NA
1085	2	-0.653539	10	0.0938666	93.2451	NA	NA
1086	2	-0.653539	14	0.230152	101.067	NA	NA
1087	2	-0.653539	15	0.106109	83.8051	NA	NA
1088	2	-0.548041	13	0.438383	50.1422	NA	NA
1089	2	-0.653539	10	0.258124	72.627	NA	NA
1090	2	-0.548041	11	0.536301	85.3934	NA	NA
1091	2	-0.548041	11	0.5556	81.6232	NA	NA
1092	2	-0.548041	10	0.740268	72.2096	NA	NA
1093	2	-0.653539	12	0.495542	97.7947	NA	NA
1094	2	-0.548041	13	0.611392	108.073	NA	NA
1095	2	-0.653539	17	0.100763	57.6659	NA	NA
1096	2	-0.645358	11	0.488955	93.7201	NA	NA
1097	2	-0.645358	9	0.000108108	46.1545	NA	NA
1098	2	-0.645358	10	0.174127	52.8833	NA	NA
1099	2	-0.645358	6	0.75006	57.9218	NA	NA
1100	2	-0.645358	16	0.258526	82.2698	NA	NA
1101	2	-0.645358	11	0.0268267	73.6198	NA	NA
1102	2	-0.645358	11	0.167983	69.6021	NA	NA
1103	2	-0.633995	13	0.0937099	69.9383	NA	NA
1104	2	-0.633995	16	0.307863	40.0055	NA	NA
1105	2	-0.633995	14	0.624942	82.7672	NA	NA
1106	2	-0.633995	11	0.127611	54.687	NA	NA
1107	2	-0.633995	14	0.267565	65.1742	NA	NA
1108	2	-0.633995	8	0.0188321	64.4854	NA	NA
1109	2	-0.633995	15	0.41935	54.4689	NA	NA
1110	2	-0.633995	17	0.26602	62.4776	NA	NA
1111	2	-0.633995	17	0.26602	62.4776	NA	NA
1112	2	-0.633995	18	0.484923	66.2981	NA	NA
1113	2	-0.633995	12	0.93016	79.7932	NA	NA
1114	2	-0.633995	12	0.134368	66.0598	NA	NA
1115	2	-0.633995	14	0.119323	64.5148	NA	NA
1116	2	-0.633995	6	0.55149	6.25695	NA	NA
1117	2	-0.633995	9	0.00631239	63.5993	NA	NA
1118	2	-0.633995	14	0.834994	67.8598	NA	NA
1119	2	-0.633995	12	0.202565	62.51	NA	NA
1120	2	-0.633995	7	0.391518	66.8848	NA	NA
1121	2	-0.633995	11	0.0748595	40.4602	NA	NA
1122	2	-0.633995	16	0.470071	88.9628	NA	NA
1123	2	-0.635359	17	0.20722	72.3936	NA	NA
1124	2	-0.635359	11	0.107685	71.7177	NA	NA
1125	2	-0.62945	12	0.961942	38.8639	NA	NA
1126	2	-0.325735	14	0.39183	42.8852	120.197	163.082
1127	2	-0.635359	7	0.152127	56.7319	NA	NA
1128	2	-0.635359	14	0.309323	67.9974	NA	NA
1129	2	-0.547586	15	0.270252	78.813	NA	NA
1130	2	-0.547586	13	0.866663	100.899	NA	NA
1131	2	-0.547586	14	0.360965	77.9953	NA	NA
1132	2	-0.547586	11	0.134082	58.7041	NA	NA
1133	2	-0.633541	11	0.301163	54.3079	NA	NA
1134	2	-0.547586	9	0.0793059	93.7247	NA	NA
1135	2	-0.547586	15	0.186178	73.7491	NA	NA
1136	2	-0.547586	18	0.603314	74.1521	NA	NA
1137	2	-0.547586	8	0.193187	56.5377	NA	NA
1138	2	-0.547586	10	0.466476	80.7628	NA	NA
1139	2	-0.633541	23	0.726931	63.4385	NA	NA
1140	2	-0.547586	11	0.0808413	53.2531	NA	NA
1141	2	-0.547586	8	0.0589295	51.1492	NA	NA
1142	2	-0.633541	8	0.0583506	45.4379	NA	NA
1143	2	-0.510317	10	0.567463	52.734	NA	NA
1144	2	-0.633541	10	0.10707	51.607	NA	NA
1145	2	-0.52577	11	0.0767988	50.3105	NA	NA
1146	2	-0.52577	12	0.250197	62.4376	NA	NA
1147	2	-0.523497	14	0.813358	57.7637	NA	NA
1148	2	-0.52577	10	0.373176	56.7873	NA	NA
1149	2	-0.52577	8	0.13192	78.3634	NA	NA
1150	2	-0.52577	8	0.590954	36.3892	NA	NA
1151	2	-0.523497	12	0.0016172	33.1042	NA	NA
1152	2	-0.60218	18	0.455791	61.5053	251.552	313.058
1153	2	-0.60218	16	0.0907565	53.3656	183.631	236.997
1154	2	-0.587582	1	0.999892	102.181	275.39	377.572
1155	2	-0.667629	10	0.0576156	64.0128	183.39	247.402
1156	2	-0.676264	13	0.511767	78.4964	289.954	368.45
1157	2	-0.582583	10	0.927435	69.315	330.34	399.655
1158	2	-0.664447	17	0.717451	54.7725	222.69	277.462
1159	2	-0.609907	15	0.378376	66.7838	193.084	259.868
1160	2	-0.689044	8	0.0210599	40.2591	231.547	271.806
1161	2	-0.630814	14	0.808557	73.2444	NA	NA
1162	2	-0.630814	8	0.837874	46.1393	NA	NA
1163	2	-0.630814	8	0.95546	73.1234	NA	NA
1164	2	-0.630814	12	0.266059	70.2992	248.584	318.883
1165	2	-0.628996	15	0.483267	36.3868	NA	NA
1166	2	-0.732222	8	0.00720353	38.8894	NA	NA
1167	2	-0.645358	13	0.910466	47.2089	NA	NA
1168	2	-0.645358	15	0.601566	54.1471	NA	NA
1169	2	-0.732222	13	0.716202	46.5154	NA	NA
1170	2	-0.645358	14	0.304119	51.147	NA	NA
1171	2	-0.732222	9	0.975127	78.608	NA	NA
1172	2	-0.645358	20	0.608396	44.43	NA	NA
1173	2	-0.629905	21	0.400917	68.281	NA	NA
1174	2	-0.645358	17	0.678396	45.8636	NA	NA
1175	2	-0.645358	15	0.645164	87.6867	NA	NA
1176	2	-0.645358	19	0.242714	62.6515	NA	NA
1177	2	-0.645358	18	0.564165	46.324	NA	NA
1178	2	-0.645358	14	0.1671	52.0444	NA	NA
1179	2	-0.645358	14	0.450873	46.0064	NA	NA
1180	2	-0.645358	17	0.47593	46.8266	NA	NA
1181	2	-0.645358	18	0.773062	69.7435	NA	NA
1182	2	-0.623943	13	0.615598	49.7804	181.405	231.186
1183	2	-0.640813	14	0.379709	39.4171	NA	NA
1184	2	-0.641722	20	0.361975	58.41	NA	NA
1185	2	-0.586272	13	0.72728	52.1225	87.8574	139.98
1186	2	-0.589908	11	0.0672276	57.5307	213.978	271.508
1187	2	-0.586272	13	0.823158	68.4538	79.1978	147.652
1188	2	-0.636214	12	0.151562	42.1821	184.387	226.57
1189	2	-0.586272	17	0.857663	84.4201	161.967	246.387
1190	2	-0.474411	9	0.0165727	47.3226	162.422	209.745
1191	2	-0.483047	13	0.477351	55.1219	269.712	324.834
1192	2	-0.62536	20	0.690166	60.1307	NA	NA
1193	2	-0.62536	14	0.320579	37.6111	NA	NA
1194	2	-0.62536	11	0.0810391	78.3613	NA	NA
1195	2	-0.62536	22	0.519219	59.7976	NA	NA
1196	2	-0.62536	20	0.163444	60.5347	NA	NA
1197	2	-0.62536	16	0.243483	57.265	NA	NA
1198	2	-0.483047	12	0.106413	69.4156	276.838	346.254
1199	2	-0.62536	16	0.457554	82.1427	NA	NA
1200	2	-0.609907	14	0.161712	80.2843	52.7012	132.985
1201	2	-0.72626	6	0.000108108	48.779	181.818	230.597
1202	2	-0.501227	21	0.317458	58.5217	215.84	274.361
1203	2	-0.501227	18	0.0720063	45.5072	343.221	388.728
1204	2	-0.501227	18	0.546213	44.513	221.461	265.974
1205	2	-0.642631	16	0.44531	105.073	140.99	246.063
1206	2	-0.642631	18	0.485101	97.2333	149.932	247.165
1207	2	-0.642631	16	0.41136	91.7316	NA	NA
1208	2	-0.581219	17	0.605742	82.1604	NA	NA
1209	2	-0.581219	17	0.140229	32.7866	NA	NA
1210	2	-0.581219	17	0.478954	50.5338	NA	NA
1211	2	-0.581219	13	0.427068	57.4244	NA	NA
1212	2	-0.597127	14	0.88129	63.528	NA	NA
1213	2	-0.597127	11	0.579862	50.6633	NA	NA
1214	2	-0.597127	14	0.486324	58.3774	NA	NA
1215	2	-0.597127	13	0.503851	43.2969	NA	NA
1216	2	-0.597127	18	0.667296	54.3391	NA	NA
1217	2	-0.597127	13	0.178508	47.9221	NA	NA
1218	2	-0.597127	13	0.66837	49.6711	NA	NA
1219	2	-0.667174	8	0.596642	63.1605	198.253	261.414
1220	2	-0.466177	16	0.74179	59.2897	199.933	259.223
1221	2	-0.733986	15	0.384892	63.8429	265.996	329.839
1222	2	-0.733986	14	0.874017	95.1351	261.944	357.079
1223	2	-0.660758	12	0.883069	72.0522	266.785	338.837
1224	2	-0.660758	15	0.671761	64.3076	264.298	328.605
1225	2	-0.931294	13	0.717779	79.7093	NA	NA
1226	2	-0.825796	5	0.885849	41.1728	264.337	305.51
1227	2	-0.788072	20	0.667409	74.8369	NA	NA
1228	2	-0.842612	10	0.414275	98.218	182.099	280.317
1229	2	-0.808525	20	0.812818	70.2256	NA	NA
1230	2	-0.813979	18	0.489262	37.2279	NA	NA
1231	2	-0.813979	15	0.756521	24.6943	NA	NA
1232	2	-0.830341	20	0.744797	48.1056	NA	NA
1233	2	-0.83534	12	0.0837317	30.3361	NA	NA
1234	2	-0.83534	15	0.173129	58.8065	NA	NA
1235	2	-0.83534	8	0.147787	60.5023	NA	NA
1236	2	-0.83534	12	0.16592	76.429	NA	NA
1237	2	-0.592074	11	0.377381	76.8829	NA	NA
1238	2	-0.588892	16	0.399912	73.4932	NA	NA
1239	2	-0.588892	16	0.289837	60.0021	NA	NA
1240	2	-0.588892	16	0.684718	67.5152	NA	NA
1241	2	-0.588892	15	0.0817689	57.169	NA	NA
1242	2	-0.588892	9	0.010184	106.281	NA	NA
1243	2	-0.83534	17	0.768077	81.6624	266.065	347.727
1244	2	-0.717116	12	0.000512461	58.704	NA	NA
1245	2	-0.717116	13	0.391028	60.8037	NA	NA
1246	2	-0.717116	17	0.511238	69.8019	NA	NA
1247	2	-0.903061	12	0.896661	82.06	NA	NA
1248	2	-0.969018	10	0.0671535	79.9939	288.256	368.25
1249	2	-0.717116	11	0.261343	57.7514	NA	NA
1250	2	-0.897153	8	0.188983	79.6499	NA	NA
1251	2	-0.717116	14	0.202792	65.6207	NA	NA
1252	2	-0.717116	8	0.1522	66.9934	NA	NA
1253	2	-0.717116	14	0.509232	64.3768	NA	NA
1254	2	-0.717116	13	0.124168	82.7749	NA	NA
1255	2	-0.717116	13	0.0906446	65.7707	NA	NA
1256	2	-0.625707	12	0.304004	79.1219	NA	NA
1257	2	-0.625707	13	0.205595	82.3471	NA	NA
1258	2	-0.875337	21	0.750509	74.1047	56.8114	130.916
1259	2	-0.875337	22	0.761016	81.8506	74.6779	156.529
1260	2	-0.875337	17	0.899052	102.602	40.0119	142.614
1261	2	-1.05219	20	0.919091	94.4628	118.54	213.003
1262	2	-0.875337	22	0.580746	58.3017	NA	NA
1263	2	-0.875337	20	0.747413	74.1507	NA	NA
1264	2	-1.08764	10	0.714031	125.076	170.248	295.324
1265	2	-0.98669	12	0.349029	58.0194	NA	NA
1266	2	-0.798472	15	0.595144	38.8691	NA	NA
1267	2	-0.976236	4	0.760475	173.708	313.305	487.012
1268	2	-0.798472	15	0.251339	32.1002	NA	NA
1269	2	-1.09446	14	0.948438	139.312	103.7	243.012
1270	2	-0.798472	22	0.5174	68.0628	NA	NA
1271	2	-0.976236	9	0.359081	97.0894	112.89	209.979
1272	2	-0.798472	11	0.631685	61.7293	NA	NA
1273	2	-0.984418	10	0.776928	84.8633	97.17	182.033
1274	2	-0.984418	8	0.647076	126.372	299.514	425.886
1275	2	-0.780746	9	0.574132	65.4142	196.28	261.694
1276	2	-1.24995	20	0.931161	70.8065	383.446	454.253
1277	2	-1.07674	15	0.332123	104.559	NA	NA
1278	2	-0.922605	13	0.582272	66.7182	NA	NA
1279	2	-1.13673	14	0.906472	107.579	119.89	227.469
1280	2	-0.991235	12	0.179303	138.646	439.983	578.628
1281	2	-1.08446	16	0.757347	118.268	105.79	224.058
1282	2	-1.0431	16	0.432254	39.5184	NA	NA
1283	2	-1.00851	10	0.954117	148.615	69.27	217.885
1284	2	-1.0431	17	0.729501	58.8829	NA	NA
1285	2	-1.00851	11	0.698313	195.656	160.838	356.494
1286	2	-1.08446	16	0.635515	102.694	84.74	187.434
1287	2	-1.0431	11	0.934047	55.1211	NA	NA
1288	2	-0.986236	17	0.112655	78.842	NA	NA
1289	2	-0.986236	17	0.834803	117.866	NA	NA
1290	2	-0.986236	14	0.842271	111.616	NA	NA
1291	2	-0.907098	17	0.245927	76.8171	NA	NA
1292	2	-0.907098	14	0.399456	116.459	NA	NA
1293	2	-0.907098	15	0.384931	77.0317	NA	NA
1294	2	-1.10264	16	0.502282	100.551	NA	NA
1295	2	-1.11173	13	0.306822	74.4308	NA	NA
1296	2	-1.01669	13	0.732483	110.896	150.64	261.536
1297	2	-1.49675	5	0.999785	77.6365	239.874	317.51
1298	2	-1.49675	1	0.999892	76.9913	188.906	265.897
1299	2	-1.49675	2	0.999892	7.47646	225.921	233.398
1300	2	-1.11173	12	0.120805	104.103	NA	NA
1301	2	-1.49675	3	0.999892	50.6692	248.779	299.448
1302	2	-1.11173	8	0.470716	80.8856	266.98	347.866
1303	2	-1.11173	16	0.57912	61.1116	NA	NA
1304	2	-0.977145	16	0.201678	110.31	220.382	330.692
1305	2	-0.876192	10	0.00284935	46.0219	79.0355	125.057
1306	2	-0.876192	16	0.0995682	76.9725	149.409	226.381
1307	2	-0.977145	16	0.0842856	66.0909	239.806	305.897
1308	2	-1.01669	12	0.57535	103.914	232.963	336.877
1309	2	-1.12264	17	0.545515	68.5475	NA	NA
1310	2	-1.04168	14	0.840646	83.1331	120.3	203.433
1311	2	-1.04168	13	0.514225	79.7708	NA	NA
1312	2	-1.04168	12	0.851069	160.392	206.635	367.027
1313	2	-1.04168	18	0.809613	99.2952	151.05	250.345
1314	2	-1.12764	16	0.787188	119.314	NA	NA
1315	2	-1.06168	9	0.929554	241.706	269.705	511.412
1316	2	-1.06168	14	0.92532	92.4389	NA	NA
1317	2	-1.06168	11	0.942181	156.841	183.142	339.983
1318	2	-1.179	14	0.885902	51.8095	NA	NA
1319	2	-1.164	16	0.745865	101.78	NA	NA
1320	2	-1.164	18	0.653709	65.5379	NA	NA
1321	2	-1.164	13	0.439525	63.3024	NA	NA
1322	2	-1.164	14	0.76572	65.0833	NA	NA
1323	2	-1.164	15	0.77576	50.9447	NA	NA
1324	2	-1.179	14	0.870599	68.6325	NA	NA
1325	2	-1.179	16	0.771667	57.5468	NA	NA
1326	2	-1.12491	17	0.637622	69.2113	NA	NA
1327	2	-1.179	13	0.917266	53.5824	NA	NA
1328	2	-1.12491	14	0.881189	58.3993	NA	NA
1329	2	-0.945277	13	0.926108	79.0143	NA	NA
1330	2	-1.21081	17	0.90179	111.917	NA	NA
1331	2	-1.41812	10	0.980274	55.6074	68.103	123.71
1332	2	-1.4313	12	0.992875	52.8385	74.4767	127.315
1333	2	-0.787965	11	0.161041	44.1378	193.196	237.334
1334	2	-1.14218	8	0.695052	76.869	NA	NA
1335	2	-1.4313	11	0.993868	52.4439	80.9795	133.423
1336	2	-1.14218	11	0.925042	75.7119	NA	NA
1337	2	-1.14218	10	0.875342	47.5137	NA	NA
1338	2	-1.4313	8	0.998909	47.7236	316.897	364.621
1339	2	-1.4313	7	0.999892	59.5087	NA	NA
1340	2	-1.4313	6	0.930025	54.4985	68.6994	123.198
1341	2	-0.787965	12	0.492195	63.2902	183.78	247.07
1342	2	-1.59089	5	0.999892	66.9094	197.166	264.076
1343	2	-1.18082	17	0.427315	42.3015	NA	NA
1344	2	-1.05214	15	0.624475	63.3856	210.443	273.829
1345	2	-1.54265	4	0.999698	137.268	213.877	351.145
1346	2	-1.0935	11	0.477883	33.2318	NA	NA
1347	2	-1.06805	8	0.822826	57.451	NA	NA
1348	2	-1.06805	5	0.720308	94.8805	450.199	545.079
1349	2	-1.06805	15	0.740321	89.661	NA	NA
1350	2	-1.0935	12	0.717991	63.3464	NA	NA
1351	2	-1.10986	11	0.339369	41.6317	NA	NA
1352	2	-1.10986	11	0.679481	65.2644	NA	NA
1353	2	-1.19718	16	0.832551	78.8777	NA	NA
1354	2	-1.10986	15	0.935966	90.2662	NA	NA
1355	2	-1.19718	15	0.689386	62.5176	NA	NA
1356	2	-1.10986	10	0.667998	64.9846	NA	NA
1357	2	-0.949822	6	0.991277	92.0856	372.38	464.466
1358	2	-1.64724	2	0.999892	66.8502	191.903	258.753
1359	2	-1.15713	15	0.584607	116.008	203.191	319.199
1360	2	-0.951185	13	0.287854	53.7602	410.17	463.931
1361	2	-1.7891	1	0.999892	11.2671	229.449	240.716
1362	2	-1.29126	11	0.741888	132.207	96.7446	228.951
1363	2	-1.29126	13	0.804099	213.968	147.336	361.304
1364	2	-1.29126	12	0.827497	118.338	141.765	260.103
1365	2	-1.2999	11	0.550845	61.2337	373.632	434.866
1366	2	-1.34671	9	0.692635	133.549	298.368	431.917
1367	2	-1.34671	11	0.833442	106.9	187.73	294.63
1368	2	-1.34671	11	0.495153	102.132	191.505	293.636
1369	2	-0.874775	3	0.999038	122.546	435.118	557.663
1370	2	-1.57174	5	0.932967	101.529	190.957	292.485
1371	2	-1.5372	15	0.480798	64.9329	NA	NA
1372	2	-1.55629	18	0.80302	78.7679	NA	NA
1373	2	-1.55629	7	0.994714	65.8348	407.812	473.647
1374	2	-1.55629	11	0.545641	104.175	NA	NA
1375	2	-1.51584	12	0.767056	64.5499	191.049	255.599
1376	2	-1.64088	6	0.900118	91.3074	186.108	277.415
1377	2	-1.64088	15	0.587791	58.2416	408.515	466.757
1378	2	-1.18167	15	0.772132	64.1021	193.294	257.396
1379	2	-1.18167	14	0.646175	29.9459	287.524	317.47
1380	2	-1.18167	18	0.726855	45.8563	258.129	303.985
1381	2	-1.8341	11	0.552783	44.8776	426.986	471.864
1382	2	-1.76814	5	0.983654	76.6288	272.441	349.069
1383	2	-1.15122	18	0.207909	69.7373	83.2872	153.025
1384	2	-1.48306	4	0.999658	74.9522	NA	NA
1385	2	-1.48306	5	0.999155	71.183	NA	NA
1386	2	-1.62537	6	0.943672	71.252	NA	NA
1387	2	-1.62537	4	0.994561	68.3055	NA	NA
1388	2	-1.62537	5	0.993009	46.0066	NA	NA
1389	2	-1.78814	4	0.965487	51.5153	NA	NA
1390	2	-1.78814	4	0.999331	56.9448	NA	NA
1391	2	-1.62537	7	0.990974	59.1186	NA	NA
1392	2	-1.62537	7	0.898023	70.4022	NA	NA
1393	2	-1.62537	6	0.939815	39.6872	NA	NA
1394	2	-1.78814	8	0.0957418	39.0631	NA	NA
1395	2	-1.62537	7	0.958162	57.1138	NA	NA
1396	2	-1.78814	8	0.216896	39.5583	NA	NA
1397	2	-1.78814	9	0.800197	29.8972	NA	NA
1398	2	-1.74087	4	0.944358	61.8123	NA	NA
1399	2	-1.74087	7	0.896216	47.9693	NA	NA
1400	2	-1.78723	8	0.982172	49.7992	NA	NA
1401	2	-1.78723	12	0.979411	80.8811	NA	NA
1402	2	-1.78723	4	0.999892	50.6332	NA	NA
1403	2	-1.78723	5	0.998288	47.6794	NA	NA
1404	2	-1.80632	9	0.995402	74.5406	NA	NA
1405	2	-1.80632	5	0.97822	62.3658	NA	NA
1406	2	-1.80632	15	0.669648	48.5949	NA	NA
1407	2	-1.80632	16	0.724078	44.7071	NA	NA
1408	2	-1.80632	7	0.951693	62.0884	NA	NA
1409	2	-1.80632	7	0.0905254	31.7845	NA	NA
1410	2	-1.80632	6	0.714855	44.8663	NA	NA
1411	2	-1.80632	12	0.363137	28.9672	NA	NA
1412	2	-1.80632	8	0.90755	40.8366	NA	NA
1413	2	-1.87909	6	0.999227	56.9284	NA	NA
1414	2	-1.80632	8	0.663671	37.0918	NA	NA
1415	2	-1.80632	6	0.998378	54.0645	NA	NA
1416	2	-1.87909	4	0.981981	61.5353	NA	NA
1417	2	-1.80632	5	0.99659	39.1232	NA	NA
1418	2	-1.80632	8	0.997743	32.1364	NA	NA
1419	2	-1.80632	7	0.99953	54.0329	NA	NA
1420	2	-1.78132	10	0.985158	59.237	NA	NA
1421	2	-1.91318	9	0.792199	39.1291	NA	NA
1422	2	-1.78132	4	0.999108	64.1887	NA	NA
1423	2	-1.91318	7	0.729997	51.9627	NA	NA
1424	2	-1.91318	9	0.161554	48.1648	NA	NA
1425	2	-1.91318	7	0.596978	43.4533	NA	NA
1426	2	-1.21718	3	0.97893	19.8108	172.983	192.793
1427	2	-1.76678	7	0.965006	46.4394	NA	NA
1428	2	-1.93454	8	0.496755	44.5348	NA	NA
1429	2	-1.93454	5	0.989902	69.0924	NA	NA
1430	2	-1.91682	9	0.994627	52.7636	NA	NA
1431	2	-1.91682	6	0.996791	106.08	NA	NA
1432	2	-1.93454	4	0.901435	63.4386	NA	NA
1433	2	-1.93454	13	0.854399	60.7061	NA	NA
1434	2	-1.93454	6	0.985362	65.1371	NA	NA
1435	2	-2.00226	8	0.759807	48.6187	NA	NA
1436	2	-1.93454	8	0.758248	88.6157	NA	NA
1437	2	-1.93454	5	0.692793	95.4015	NA	NA
1438	2	-2.00226	14	0.755669	44.5127	NA	NA
1439	2	-1.91682	9	0.920736	62.4277	NA	NA
1440	2	-1.91682	9	0.88449	63.8678	NA	NA
1441	2	-1.91682	10	0.916667	79.8879	NA	NA
1442	2	-2.00226	8	0.730038	52.5076	NA	NA
1443	2	-1.91682	9	0.92885	92.3861	NA	NA
1444	2	-1.91682	8	0.991652	61.5023	NA	NA
1445	2	-2.00226	13	0.854399	60.7061	NA	NA
1446	2	-1.91682	5	0.968675	50.6217	NA	NA
1447	2	-2.00226	12	0.881656	69.6454	NA	NA
1448	2	-2.00226	11	0.16426	51.3382	NA	NA
1449	2	-2.00226	10	0.915511	50.7744	NA	NA
1450	2	-1.925	6	0.999892	62.1826	NA	NA
1451	2	-1.925	7	0.995608	80.9143	NA	NA
1452	2	-1.925	5	0.995337	87.7075	NA	NA
1453	2	-1.925	7	0.992068	2.87431	NA	NA
1454	2	-1.57447	9	0.998305	6.05169	164.933	170.985
1455	2	-1.57447	7	0.99568	9.91313	139.591	149.504
1456	2	-1.925	1	0.999892	24.4985	NA	NA
1457	2	-1.925	6	0.998827	56.6878	NA	NA
1458	2	-1.74854	4	0.999892	57.6394	NA	NA
1459	2	-1.74854	5	0.912153	60.6839	NA	NA
1460	2	-1.88404	8	0.958064	54.4851	NA	NA
1461	2	-1.88404	3	0.999892	49.5746	NA	NA
1462	2	-1.88404	3	0.999892	48.883	NA	NA
1463	2	-1.88404	4	0.995695	72.793	NA	NA
1464	2	-1.88404	4	0.998584	44.4279	NA	NA
1465	2	-1.88404	3	0.999892	31.5132	NA	NA
1466	2	-1.88404	6	0.983902	31.4614	NA	NA
1467	2	-1.88404	5	0.865339	39.0963	NA	NA
1468	2	-1.88404	7	0.959926	50.3943	NA	NA
1469	2	-2.02454	4	0.990085	29.0911	272.8	301.891
1470	2	-2.01999	10	0.290755	71.0329	296.065	367.098
1471	2	-2.28149	1	0.999892	54.5274	NA	NA
1472	2	-2.31387	15	0.358572	36.1924	NA	NA
1473	2	0.437324	3	0.971885	41.9682	119.045	161.013
1474	2	-0.284616	1	0.999892	24.4426	64.7791	89.2217
1475	2	-0.212349	13	0.918332	30.8746	61.5861	92.4607
1476	2	-0.212349	10	0.857996	46.1886	44.0588	90.2474
1477	2	-0.212349	7	0.85258	21.0953	46.5725	67.6678
1478	2	-0.656159	9	0.437496	26.1423	39.0534	65.1957
1479	2	-0.533844	8	0.610425	15.4568	83.4405	98.8973
1480	2	-0.700246	16	0.926149	29.8885	89.9146	119.803
1481	2	-0.686611	7	0.728046	7.53165	90.2878	97.8195
1482	2	-0.470668	1	0.999892	38.6357	85.1786	123.814
1483	2	-0.220584	4	0.989595	35.587	51.0037	86.5907
1484	2	-0.0964511	2	0.99989	38.102	86.2853	124.387
1485	2	-0.085543	7	0.998832	32.4936	43.6222	76.1158
1486	2	-0.606618	9	0.998888	18.3768	48.7471	67.1239
1487	2	-0.085543	4	0.99126	22.6805	25.9971	48.6776
1488	2	-0.085543	3	0.977759	38.1094	32.0773	70.1867
1489	2	-0.158317	14	0.945125	26.5498	34.2241	60.7739
1490	2	-0.148318	12	0.973525	31.9666	25.5733	57.5399
1491	2	-0.519353	5	0.994095	10.1729	40.0014	50.1743
1492	2	-0.519353	6	0.99844	15.0365	25.9561	40.9925
1493	2	-0.131501	10	0.989138	41.6204	62.3317	103.952
1494	2	-0.469813	10	0.961952	20.5049	67.9585	88.4634
1495	2	-0.259324	5	0.836477	19.6355	22.6222	42.2577
1496	2	-0.617687	5	0.995557	11.7783	93.3881	105.166
1497	2	-1.12764	10	0.829452	113.3	106.571	219.872
1498	2	-0.988508	6	0.992502	113.957	229.647	343.604
1499	2	-0.892554	2	0.996882	54.1737	179.758	233.931
1500	2	-1.57174	7	0.991582	65.9437	186.394	252.338
1501	2	-1.51584	9	0.970196	85.0112	184.462	269.473
1502	2	-1.88182	3	0.992636	82.0147	411.685	493.699
1503	2	-1.1294	3	0.9682	30.2294	90.0812	120.311
1504	2	-1.81859	10	0.695339	25.3993	NA	NA
1505	2	-1.91682	6	0.924032	54.6856	NA	NA
1506	2	-1.925	1	0.999892	24.0306	400.652	424.683
1507	2	-1.8695	4	0.999892	46.9921	NA	NA
1508	2	-2.3883	4	0.967743	47.636	NA	NA
1509	2	-2.66509	10	0.798855	47.1308	NA	NA
1510	2	-2.37068	8	0.986472	42.9909	NA	NA
1511	2	-2.62758	6	0.958193	56.6098	NA	NA
1512	2	-2.71439	5	0.99874	35.8743	NA	NA
1513	2	-2.8308	12	0.984002	38.8821	NA	NA
1514	3	-0.747568	10	0.798683	185.018	280.124	465.142
1515	3	-1.06168	17	0.394445	107.701	223.977	331.678
1516	3	-1.21081	15	0.903336	71.1516	NA	NA
1517	3	0.0998145	3	0.333105	26.6397	15.9581	42.5977
1518	3	-0.0884569	8	0.770997	41.88	109.916	151.796
1519	3	-0.468743	1	0.999892	73.7368	81.9572	155.694
1520	3	-0.701101	1	0.999892	47.3779	50.6782	98.056
1521	3	-0.503793	1	0.999892	50.3651	71.3102	121.675
1522	3	-0.697011	7	0.979623	39.1588	149.893	189.052
1523	3	-0.605201	1	0.999892	145.372	65.083	210.455
1524	3	-0.411984	7	0.998543	38.9466	25.2428	64.1894
1525	3	-0.498393	3	0.99989	23.4622	10.553	34.0152
1526	3	-0.460214	2	0.773646	65.772	97.3399	163.112
1527	3	-0.470668	1	0.999892	53.0059	72.885	125.891
1528	3	-0.519353	3	0.999876	49.0145	14.6108	63.6253
1529	3	-0.338007	14	0.975782	65.7608	72.947	138.708
1530	3	-0.633995	7	0.557635	55.2357	NA	NA
1531	3	-0.329371	15	0.958646	37.5808	NA	NA
1532	3	-0.547586	5	0.960303	38.7887	NA	NA
1533	3	-0.633541	20	0.680178	88.522	NA	NA
1534	3	-0.575311	6	0.998688	124.674	184.88	309.554
1535	3	-0.586272	13	0.643317	90.6191	200.805	291.424
1536	3	-0.62536	18	0.371632	66.7988	NA	NA
1537	3	-0.812161	18	0.717973	71.6299	72.9217	144.552
1538	3	-0.812161	17	0.607839	34.6843	NA	NA
1539	3	-0.812161	16	0.529641	68.3537	34.9209	103.275
1540	3	-0.987198	8	0.96389	90.1224	259.982	350.104
1541	3	-0.875337	15	0.738765	109.084	106.855	215.94
1542	3	-0.875337	15	0.821774	111.609	99.7003	211.31
1543	3	-0.875337	13	0.80518	116.294	178.547	294.841
1544	3	-0.918515	14	0.963408	49.8465	179.302	229.148
1545	3	-0.918515	13	0.495695	102.562	279.176	381.738
1546	3	-0.918515	16	0.963721	57.4417	127.682	185.123
1547	3	-0.918515	16	0.963202	57.1467	234.161	291.308
1548	3	-1.09446	12	0.737461	86.9712	NA	NA
1549	3	-1.09401	13	0.846619	139.843	93.56	233.403
1550	3	-1.09401	17	0.896241	112.074	183.982	296.055
1551	3	-0.922605	17	0.843885	76.1579	NA	NA
1552	3	-0.995326	14	0.896917	141.806	80.28	222.086
1553	3	-0.991235	13	0.7723	143.078	296.457	439.535
1554	3	-0.995326	13	0.919946	151.834	126.44	278.274
1555	3	-1.08446	10	0.596814	151.371	325.628	477
1556	3	-1.00851	18	0.894636	120.918	98.79	219.708
1557	3	-0.986236	16	0.728367	187.947	NA	NA
1558	3	-1.09128	11	0.784696	122.492	NA	NA
1559	3	-1.49675	5	0.933777	237.519	253.527	491.045
1560	3	-1.12764	10	0.717998	117.311	NA	NA
1561	3	-1.12764	15	0.745349	139.117	NA	NA
1562	3	-1.12764	9	0.802878	177.354	NA	NA
1563	3	-1.12764	14	0.776884	129.152	250.426	379.578
1564	3	-1.12764	18	0.759213	76.8003	NA	NA
1565	3	-1.06168	13	0.959557	172.367	NA	NA
1566	3	-1.164	14	0.785364	81.3357	NA	NA
1567	3	-1.164	17	0.501039	72.1645	NA	NA
1568	3	-1.23172	16	0.91561	194.465	276.797	471.262
1569	3	-1.25172	4	0.977474	167.391	189.387	356.777
1570	3	-1.23172	12	0.95758	190.619	180.56	371.179
1571	3	-1.33676	20	0.950095	75.084	190.458	265.542
1572	3	-1.37449	8	0.999892	75.392	202.022	277.414
1573	3	-1.3654	7	0.959411	123.073	NA	NA
1574	3	-1.3654	15	0.957989	96.646	NA	NA
1575	3	-1.3654	10	0.903734	72.0702	NA	NA
1576	3	-1.06805	15	0.694049	34.1553	NA	NA
1577	3	-1.47084	9	0.594396	79.0857	299.794	378.88
1578	3	-1.46857	15	0.671216	102.146	298.348	400.494
1579	3	-1.39307	9	0.861649	121.236	296.712	417.948
1580	3	-1.77087	9	0.962933	126.397	426.168	552.564
1581	3	-2.04742	9	0.954493	60.7855	NA	NA
1582	3	-0.735804	15	0.307616	87.3313	182.457	269.788
1583	3	-0.609907	13	0.57247	44.3971	431.519	475.916
1584	3	-0.603544	11	0.459438	130.449	57.7999	188.249
1585	3	-0.509862	17	0.512141	132.444	92.7792	225.224
1586	3	-0.509862	17	0.426395	131.091	92.6135	223.705
1587	3	-1.20081	8	0.987892	257	128.962	385.962
1588	3	-1.25172	11	0.96458	208.269	159.207	367.476
1589	3	-1.20081	11	0.985785	243.629	174.257	417.887
1590	3	-1.41903	12	0.916059	411.17	335.176	746.346
1591	3	-0.697011	9	0.996713	59.2848	237.7	296.984
1592	3	-0.686611	14	0.983217	35.0401	51.3025	86.3426
1593	3	-0.569349	1	0.999892	99.9995	151.041	251.04
1594	3	-0.654394	1	0.999892	86.03	195.438	281.468
1595	3	-0.635305	1	0.999892	94.4401	283.809	378.249
1596	3	-0.995326	16	0.577486	82.2476	436.37	518.617
1597	3	-1.12764	11	0.588401	121.843	242.069	363.912
1598	3	-1.20172	16	0.975198	162.14	221.472	383.613
1599	3	-1.02078	18	0.989046	138.42	197.722	336.142
1600	3	-1.25172	15	0.957569	178.176	205.018	383.194
1601	3	-1.25172	15	0.911644	185.375	178.738	364.113
1602	3	-1.39994	14	0.946602	170.785	180.822	351.607
1603	3	-1.80632	2	0.999892	40.7386	NA	NA
1604	1	-0.0459477	1	0.999892	39.0927	27.3984	66.4911
1605	1	-0.0586738	3	0.999653	38.1474	40.1515	78.2989
1606	1	-0.0387292	2	0.999886	47.4935	80.8266	128.32
1607	1	-0.0387292	4	0.988594	34.9893	56.9943	91.9836
1608	1	0.105402	8	0.980835	28.616	92.7794	121.395
1609	1	0.247715	1	0.999892	54.1048	68.8618	122.967
1610	1	0.376393	12	0.448987	19.1727	144.166	163.339
1611	1	-0.0256021	11	0.899255	52.7687	64.9438	117.712
1612	1	-0.0256021	12	0.865209	77.7801	98.9286	176.709
1613	1	0.122165	21	0.901289	47.0804	32.6178	79.6982
1614	1	-0.113829	19	0.816652	57.0207	155.529	212.55
1615	1	0.236299	13	0.98581	36.0482	192.13	228.179
1616	1	-0.0892326	14	0.880727	42.8015	NA	NA
1617	1	-0.645304	9	0.988734	74.2759	NA	NA
1618	1	-1.28364	11	0.99912	91.5968	NA	NA
1619	1	-1.93976	4	0.999732	59.5431	NA	NA
1620	1	0.255495	3	0.999873	32.2208	53.1828	85.4036
1621	1	0.0785863	2	0.999715	31.6895	94.1156	125.805
1622	1	0.376393	5	0.963321	52.2035	156.524	208.727
1623	1	0.122165	17	0.795353	25.6566	38.3837	64.0403
1624	1	-0.210238	16	0.724012	40.3055	79.9111	120.217
1625	1	0.254479	18	0.92042	25.3516	154.587	179.938
1626	1	0.0198483	8	0.999615	33.8026	45.0992	78.9019
1627	1	-0.209329	2	0.000108108	0.248053	NA	NA
1628	1	-0.196148	6	0.997122	30.9206	NA	NA
1629	1	-0.105648	17	0.557201	65.0664	NA	NA
1630	1	-0.109739	9	0.726059	7.30797	NA	NA
1631	1	-0.11792	8	0.703232	36.4849	NA	NA
1632	1	-0.217964	6	0.979854	24.0152	NA	NA
1633	1	-0.217964	9	0.907691	46.7064	NA	NA
1634	1	-0.229327	12	0.912708	38.3082	NA	NA
1635	1	-0.133373	17	0.510571	55.8361	7.27259	63.1086
1636	1	-0.385275	18	0.723423	63.2188	123.061	186.28
1637	1	-0.385275	29	0.781147	67.0057	88.1539	155.16
1638	1	-0.385275	18	0.867338	50.1364	129.487	179.624
1639	1	-0.24478	22	0.369722	32.9663	11.4308	44.3971
1640	1	0.0898953	9	0.0181465	37.7909	NA	NA
1641	1	-0.0946866	4	0.998085	51.4395	3.68947	55.129
1642	1	-0.246544	18	0.636336	70.695	NA	NA
1643	1	-0.147864	12	0.124312	70.3111	NA	NA
1644	1	-0.299267	10	0.726052	45.0563	NA	NA
1645	1	-0.372442	14	0.733164	62.1994	NA	NA
1646	1	-0.308357	6	0.963697	22.3639	NA	NA
1647	1	-0.38744	9	0.897121	44.1782	NA	NA
1648	1	-0.38744	15	0.810825	32.7105	NA	NA
1649	1	-0.358807	12	0.844619	62.7635	NA	NA
1650	1	-0.333755	12	0.987463	38.2248	138.438	176.662
1651	1	-0.333755	11	0.966119	34.9186	163.642	198.561
1652	1	-0.333755	11	0.996552	35.4299	168.798	204.228
1653	1	-0.192859	15	0.760797	70.0544	NA	NA
1654	1	-0.40022	12	0.766601	64.5691	NA	NA
1655	1	-0.33699	10	0.87975	56.8773	NA	NA
1656	1	-0.428399	21	0.726112	52.5559	NA	NA
1657	1	-0.252854	7	0.971911	91.6127	NA	NA
1658	1	-0.252854	7	0.959309	39.5055	NA	NA
1659	1	-0.202858	13	0.857583	52.2919	NA	NA
1660	1	-0.428399	18	0.356863	33.8187	NA	NA
1661	1	-0.33699	6	0.969996	54.3248	NA	NA
1662	1	-0.304266	17	0.53235	96.7849	NA	NA
1663	1	-0.33699	7	0.954655	19.4268	NA	NA
1664	1	-0.252854	8	0.914707	38.0241	NA	NA
1665	1	-0.252854	6	0.979046	20.6103	NA	NA
1666	1	-0.39653	3	0.999885	80.0804	99.958	180.038
1667	1	-0.39653	2	0.999892	76.0161	56.4067	132.423
1668	1	-0.39653	4	0.982226	55.7638	77.8907	133.655
1669	1	-0.39653	8	0.982792	66.3891	3.59476	69.9839
1670	1	-0.458396	10	0.938035	29.5231	NA	NA
1671	1	-0.298358	9	0.837117	56.1313	NA	NA
1672	1	-0.211039	10	0.759573	33.7215	NA	NA
1673	1	-0.416582	7	0.507335	35.0758	NA	NA
1674	1	-0.416582	12	0.88185	58.0118	NA	NA
1675	1	-0.416582	6	0.8879	54.6172	NA	NA
1676	1	-0.416582	9	0.84363	46.6626	NA	NA
1677	1	-0.5193	15	0.990336	69.3502	2.22656	71.5768
1678	1	-0.682921	6	0.999871	62.7993	NA	NA
1679	1	-0.682921	5	0.999892	51.0809	NA	NA
1680	1	-0.796601	8	0.999107	63.2714	NA	NA
1681	1	-0.85205	6	0.979349	87.6018	142.184	229.786
1682	1	-0.954821	6	0.994669	31.3851	139.189	170.574
1683	1	-0.954821	3	0.999892	29.0498	131.781	160.831
1684	1	-0.954821	7	0.992337	31.2534	149.352	180.606
1685	1	-0.682574	15	0.9902	60.3098	NA	NA
1686	1	-0.898971	14	0.729052	71.7029	185.058	256.76
1687	1	-0.898971	15	0.731029	71.6077	166.022	237.63
1688	1	-0.898971	14	0.86692	68.8233	205.34	274.163
1689	1	-1.02674	7	0.999854	50.9706	NA	NA
1690	1	-0.974926	13	0.992456	30.101	NA	NA
1691	1	-1.34045	2	0.995347	34.1325	NA	NA
1692	1	-1.06037	16	0.960931	59.3221	NA	NA
1693	1	-1.09406	4	0.993939	108.53	NA	NA
1694	1	-1.09406	3	0.999892	241.202	NA	NA
1695	1	-1.09406	4	0.999892	226.642	NA	NA
1696	1	-0.979926	12	0.734182	191.128	NA	NA
1697	1	-1.6678	18	0.664086	48.2608	NA	NA
1698	1	-1.82193	5	0.907118	52.7535	84.7936	137.547
1699	1	-1.82193	6	0.968705	48.7998	133.866	182.666
1700	1	-1.82193	6	0.929552	41.5286	268.806	310.335
1701	1	-1.83193	9	0.928565	68.9885	NA	NA
1702	1	-1.86329	10	0.860714	77.889	NA	NA
1703	1	-1.98515	7	0.968994	55.2031	NA	NA
1704	1	-2.14797	13	0.965397	82.0503	NA	NA
1705	1	-2.19933	5	0.999892	52.9515	138.21	191.162
1706	1	-2.19933	5	0.94438	69.8867	319.046	388.933
1707	1	-0.108322	5	0.998593	46.5386	56.4096	102.948
1708	1	0.122165	23	0.843064	32.6509	43.9139	76.5647
1709	1	0.146708	4	0.999494	35.4446	8.46173	43.9063
1710	1	-0.541116	3	0.853796	102.858	372.413	475.271
1711	1	-0.417491	10	0.962174	78.0663	12.7392	90.8055
1712	1	-0.880737	15	0.697328	72.2376	NA	NA
1713	1	-1.25228	12	0.979063	56.2739	NA	NA
1714	1	-1.85198	15	0.984785	73.2891	NA	NA
1715	1	-2.17752	6	0.999892	55.9915	NA	NA
1716	2	-0.19433	19	0.717484	56.6246	153.113	209.738
1717	2	-0.217964	13	0.974864	29.4515	NA	NA
1718	2	-0.318864	5	0.368553	6.2608	186.726	192.987
1719	2	-0.299267	16	0.759599	52.5033	NA	NA
1720	2	-0.299267	16	0.715679	63.3921	NA	NA
1721	2	-0.299267	15	0.625131	41.74	NA	NA
1722	2	-0.396129	20	0.93482	95.0155	NA	NA
1723	2	-0.416582	12	0.502996	41.6975	NA	NA
1724	2	-1.09406	4	0.999892	101.381	NA	NA
1725	2	-1.09406	5	0.999892	153.636	NA	NA
1726	2	-1.09406	4	0.999892	89.8853	NA	NA
1727	2	-1.09406	5	0.999892	123.964	NA	NA
1728	2	0.27151	12	0.818951	25.5284	51.4893	77.0177
1729	2	0.255495	3	0.00319897	9.10606	66.8616	75.9677
1730	2	-0.0210035	12	0.700279	33.68	118.56	152.24
1731	2	0.560574	11	0.671104	27.4537	90.4054	117.859
1732	2	0.0698972	11	0.725675	24.8526	95.25	120.103
1733	2	0.0698972	10	0.742427	12.2901	127.349	139.639
1734	2	0.633295	11	0.954562	37.4194	171.869	209.289
1735	2	0.41548	13	0.0838309	31.0578	208.406	239.464
1736	2	0.41548	9	0.363075	36.8669	186.357	223.224
1737	2	0.41548	12	0.440614	41.1452	175.838	216.983
1738	2	0.103985	21	0.798455	63.7814	63.9572	127.739
1739	2	-0.139736	16	0.730693	43.148	42.6295	85.7775
1740	2	0.327253	15	0.79143	28.8112	69.319	98.1302
1741	2	0.0153032	20	0.519129	37.762	43.1864	80.9484
1742	2	0.331798	13	0.575879	29.2273	192.009	221.236
1743	2	0.117166	19	0.910987	96.9412	55.2917	152.233
1744	2	-0.220237	23	0.379171	38.9328	250.25	289.183
1745	2	0.246298	11	0.0623179	34.5396	46.4193	80.9588
1746	2	-0.210692	10	0.688561	41.0561	213.987	255.043
1747	2	-0.0933766	17	0.638006	58.6093	106.607	165.216
1748	2	-0.293465	18	0.447941	54.6026	352.709	407.311
1749	2	0.228118	15	0.0478502	40.168	97.5541	137.722
1750	2	0.228118	15	0.0118468	36.9384	301.036	337.975
1751	2	-0.209329	16	0.244344	52.4157	NA	NA
1752	2	-0.209329	19	0.201185	46.1527	NA	NA
1753	2	-0.214783	18	0.167748	38.396	NA	NA
1754	2	-0.214783	14	0.183646	57.1085	NA	NA
1755	2	-0.299374	17	0.520384	20.2986	215.613	235.911
1756	2	-0.196148	18	0.446202	58.0696	NA	NA
1757	2	-0.196148	17	0.457136	59.2718	NA	NA
1758	2	-0.196148	17	0.047358	45.8323	NA	NA
1759	2	-0.19433	17	0.48997	49.1942	314.556	363.75
1760	2	-0.105194	9	0.000108108	30.302	NA	NA
1761	2	-0.111557	9	0.0325367	48.0668	253.047	301.114
1762	2	-0.111557	13	0.0097943	54.9773	210.133	265.111
1763	2	-0.111557	18	0.0234041	54.3693	228.275	282.644
1764	2	-0.109739	14	0.942959	43.184	NA	NA
1765	2	-0.11792	7	0.978158	59.6259	NA	NA
1766	2	-0.206147	9	0.874209	20.828	NA	NA
1767	2	-0.206147	16	0.818966	28.8796	NA	NA
1768	2	-0.115193	10	0.851896	44.1561	NA	NA
1769	2	-0.115193	17	0.582569	60.0741	NA	NA
1770	2	-0.11792	15	0.981483	44.8486	NA	NA
1771	2	-0.11792	4	0.996982	57.6336	192.203	249.837
1772	2	-0.11792	3	0.985297	54.4199	249.519	303.939
1773	2	-0.11792	1	0.999892	55.2523	NA	NA
1774	2	-0.217964	13	0.940985	33.3936	NA	NA
1775	2	-0.217964	12	0.754201	42.2845	NA	NA
1776	2	-0.215237	13	0.925724	36.3888	NA	NA
1777	2	-0.323008	1	0.999892	39.0314	NA	NA
1778	2	-0.323008	14	0.775705	44.23	NA	NA
1779	2	-0.235235	10	0.976614	51.0379	NA	NA
1780	2	-0.229327	16	0.898525	34.3878	NA	NA
1781	2	-0.0237841	14	0.367892	50.2324	11.0317	61.2641
1782	2	-0.0283291	13	0.840245	89.8857	7.3096	97.1953
1783	2	0.0885318	19	0.0962312	65.7201	13.6511	79.3712
1784	2	-0.388911	10	0.787278	57.747	70.1853	127.932
1785	2	-0.388911	9	0.837035	70.7118	96.0329	166.745
1786	2	-0.388911	11	0.740779	126.199	89.5472	215.746
1787	2	-0.0142395	10	0.69014	21.651	14.269	35.92
1788	2	-0.0728704	6	0.988273	10.3945	180.714	191.109
1789	2	-0.423908	8	0.924093	56.2123	181.958	238.171
1790	2	-0.318864	8	0.725157	25.3508	270.158	295.509
1791	2	-0.368859	12	0.44866	33.8244	183.683	217.507
1792	2	-0.368859	8	0.139922	23.3718	182.411	205.782
1793	2	-0.213366	11	0.620726	56.6902	13.0278	69.718
1794	2	-0.263815	3	0.984923	21.2983	260.177	281.475
1795	2	-0.263815	7	0.917638	30.0983	267.734	297.832
1796	2	-0.297903	7	0.126099	32.0326	260.3	292.333
1797	2	-0.381585	2	0.990083	18.8476	180.496	199.344
1798	2	-0.201548	16	0.139984	50.6683	NA	NA
1799	2	-0.201548	9	0.000108108	55.593	NA	NA
1800	2	-0.201548	11	0.00935368	45.5536	NA	NA
1801	2	-0.201548	15	0.019621	57.5199	NA	NA
1802	2	-0.201548	10	0.17341	82.6322	NA	NA
1803	2	-0.117866	19	0.480465	54.6866	NA	NA
1804	2	-0.117866	18	0.449086	73.4532	NA	NA
1805	2	-0.117866	15	0.478293	67.7856	NA	NA
1806	2	-0.226092	11	0.118443	48.8213	NA	NA
1807	2	-0.251089	17	0.0657797	49.9523	NA	NA
1808	2	-0.583893	9	0.731176	68.7613	185.41	254.172
1809	2	-0.246544	14	0.221985	76.35	NA	NA
1810	2	-0.246544	12	0.0423635	73.7555	NA	NA
1811	2	-0.262906	18	0.203634	53.8546	NA	NA
1812	2	-0.246544	18	0.203868	65.6508	NA	NA
1813	2	-0.246544	10	0.152733	57.7967	NA	NA
1814	2	-0.262906	14	0.471537	66.983	NA	NA
1815	2	-0.262906	16	0.5659	60.6021	NA	NA
1816	2	-0.372442	16	0.321633	36.4834	NA	NA
1817	2	-0.707972	15	0.800942	122.956	392.294	515.249
1818	2	-0.707972	17	0.742897	131.428	NA	NA
1819	2	-0.707972	14	0.447299	72.5643	NA	NA
1820	2	-0.707972	17	0.579625	115.822	NA	NA
1821	2	-0.69661	7	0.000108108	68.4053	233.157	301.562
1822	2	-0.70979	10	0.140417	64.2194	236.606	300.826
1823	2	-0.577931	14	0.905417	130.569	142.92	273.489
1824	2	-0.243309	7	0.870679	89.6095	NA	NA
1825	2	-0.341536	5	0.998185	75.182	NA	NA
1826	2	-0.341536	12	0.869576	81.1254	NA	NA
1827	2	-0.358807	4	0.999892	58.0744	NA	NA
1828	2	-0.358807	6	0.987692	78.1809	NA	NA
1829	2	-0.358807	8	0.937255	49.1778	NA	NA
1830	2	-0.478341	14	0.623713	109.293	NA	NA
1831	2	-0.358807	9	0.978595	78.8605	NA	NA
1832	2	-0.40022	12	0.772834	84.4113	NA	NA
1833	2	-0.40022	14	0.532689	74.3895	NA	NA
1834	2	-0.320628	16	0.643481	88.3233	NA	NA
1835	2	-0.40022	18	0.487377	45.2984	NA	NA
1836	2	-0.320628	16	0.623866	69.0767	NA	NA
1837	2	-0.320628	17	0.319083	39.851	NA	NA
1838	2	-0.320628	13	0.773071	81.6241	NA	NA
1839	2	-0.235583	9	0.938544	67.3417	NA	NA
1840	2	-0.235583	15	0.770393	38.382	NA	NA
1841	2	-0.235583	11	0.913854	52.155	NA	NA
1842	2	-0.320628	16	0.297841	77.7712	NA	NA
1843	2	-0.192859	16	0.79305	85.3923	NA	NA
1844	2	-0.192859	16	0.862017	122.734	NA	NA
1845	2	-0.40022	16	0.25257	71.8014	NA	NA
1846	2	-0.40022	15	0.802799	56.7627	NA	NA
1847	2	-0.40022	11	0.985135	59.6412	NA	NA
1848	2	-0.320628	7	0.958804	72.6817	NA	NA
1849	2	-0.320628	12	0.858089	76.6273	NA	NA
1850	2	-0.320628	14	0.391133	69.6832	NA	NA
1851	2	-0.428399	3	0.98937	40.3068	NA	NA
1852	2	-0.428399	8	0.981036	71.0514	NA	NA
1853	2	-0.33699	6	0.997795	63.515	NA	NA
1854	2	-0.33699	8	0.97795	41.064	NA	NA
1855	2	-0.33699	9	0.957619	84.1418	NA	NA
1856	2	-0.33699	5	0.969717	38.4914	NA	NA
1857	2	-0.33699	7	0.96928	32.9864	84.2514	117.238
1858	2	-0.252854	8	0.994889	34.9036	NA	NA
1859	2	-0.33699	3	0.999892	45.0985	125.295	170.393
1860	2	-0.33699	7	0.95846	55.0626	172.378	227.44
1861	2	-0.729789	9	0.869271	31.9799	289.821	321.801
1862	2	-0.428399	18	0.779906	66.0237	NA	NA
1863	2	-0.304266	15	0.316722	70.0701	NA	NA
1864	2	-0.304266	17	0.47516	80.4613	NA	NA
1865	2	-0.304266	19	0.821333	120.601	NA	NA
1866	2	-0.304266	17	0.605556	86.7363	NA	NA
1867	2	-0.390221	14	0.901263	96.7984	NA	NA
1868	2	-0.33699	6	0.99756	62.9761	NA	NA
1869	2	-0.304266	18	0.455534	74.0171	NA	NA
1870	2	-0.304266	18	0.269504	63.084	NA	NA
1871	2	-0.219221	18	0.614936	86.384	NA	NA
1872	2	-0.396129	17	0.329138	69.0922	NA	NA
1873	2	-0.219221	19	0.583917	57.7685	NA	NA
1874	2	-0.458396	12	0.936414	45.8079	NA	NA
1875	2	-0.458396	6	0.976213	51.3	NA	NA
1876	2	-0.458396	6	0.985261	59.2968	NA	NA
1877	2	-0.458396	8	0.944062	40.4589	NA	NA
1878	2	-0.329718	19	0.405493	76.3088	NA	NA
1879	2	-0.289268	12	0.767417	33.8454	NA	NA
1880	2	-0.289268	11	0.596179	44.0343	NA	NA
1881	2	-0.289268	10	0.24563	51.2471	NA	NA
1882	2	-0.211039	14	0.370215	56.0032	NA	NA
1883	2	-0.416582	11	0.558388	42.313	NA	NA
1884	2	-0.416582	15	0.344477	40.4484	NA	NA
1885	2	-0.416582	14	0.872691	74.2547	NA	NA
1886	2	-0.416582	6	0.0332512	39.5336	NA	NA
1887	2	-0.416582	12	0.247538	40.5648	NA	NA
1888	2	-0.416582	7	0.0680695	38.0522	NA	NA
1889	2	-0.361534	8	0.98854	68.4368	5.18211	73.6189
1890	2	-0.412037	14	0.952425	20.8808	3.86318	24.744
1891	2	-0.519808	19	0.9593	39.0531	13.8253	52.8784
1892	2	-0.531571	11	0.970727	49.3974	143.821	193.218
1893	2	-0.509301	8	0.631924	45.8161	134.885	180.701
1894	2	-0.623889	9	0.939425	54.2299	137.099	191.329
1895	2	-0.612072	12	0.863485	33.7869	NA	NA
1896	2	-0.624344	18	0.826778	39.2763	255.187	294.463
1897	2	-0.755802	19	0.569359	63.7175	NA	NA
1898	2	-0.861648	11	0.97563	31.8464	NA	NA
1899	2	-0.698936	19	0.948708	77.6693	NA	NA
1900	2	-0.7808	10	0.996148	55.9595	64.0229	119.982
1901	2	-0.7808	8	0.982838	72.4132	592.211	664.624
1902	2	-0.7808	10	0.982886	71.2761	1142.26	1213.53
1903	2	-0.7808	7	0.996019	69.7943	554.306	624.1
1904	2	-1.34045	6	0.996421	32.4515	NA	NA
1905	2	-1.29131	17	0.966084	36.9985	52.3047	89.3032
1906	2	-1.29131	15	0.959351	49.856	73.4316	123.288
1907	2	-1.29131	21	0.841761	29.9333	NA	NA
1908	2	-1.29222	19	0.43386	37.8323	NA	NA
1909	2	-1.06906	13	0.849704	157.626	NA	NA
1910	2	-0.984471	9	0.840049	129.359	NA	NA
1911	2	-0.984471	9	0.954372	115.92	NA	NA
1912	2	-0.984471	10	0.933834	102.885	NA	NA
1913	2	-1.09406	10	0.798308	137.442	NA	NA
1914	2	-1.09406	11	0.836215	196.271	NA	NA
1915	2	-1.09406	11	0.957816	235.549	NA	NA
1916	2	-1.01174	9	0.890442	58.6089	NA	NA
1917	2	-1.01174	10	0.852831	62.8661	NA	NA
1918	2	-1.01174	9	0.827573	92.8947	NA	NA
1919	2	-1.01174	12	0.519569	89.9844	NA	NA
1920	2	-1.64235	15	0.662153	57.2039	168.98	226.184
1921	2	-1.64235	14	0.548007	57.2342	162.353	219.588
1922	2	-1.64235	23	0.689391	63.0233	213.836	276.859
1923	2	-1.40818	12	0.918304	133.988	221.686	355.674
1924	2	-1.40818	18	0.78154	128.048	238.734	366.782
1925	2	-1.80466	15	0.471021	57.8371	NA	NA
1926	2	-1.70916	10	0.800971	108.645	116.869	225.514
1927	2	-1.70916	15	0.733037	93.2452	86.7636	180.009
1928	2	-1.70916	17	0.647916	115.56	98.8184	214.378
1929	2	-1.77557	6	0.811212	60.2901	144.953	205.243
1930	2	-1.77557	7	0.969942	54.3902	164.917	219.307
1931	2	-1.77557	6	0.996426	55.349	142.801	198.15
1932	2	-2.443	18	0.415296	46.52	NA	NA
1933	2	-2.10202	10	0.889593	57.4768	NA	NA
1934	2	-2.10202	5	0.0286864	64.4884	NA	NA
1935	2	-1.94379	5	0.992091	68.0174	87.5514	155.569
1936	2	-1.94379	9	0.995261	68.349	88.7056	157.055
1937	2	-1.95107	5	0.985759	74.2563	165.882	240.138
1938	2	-2.42255	13	0.344548	64.7537	NA	NA
1939	2	-2.19933	9	0.967281	52.9218	92.6704	145.592
1940	2	0.0359165	12	0.929182	33.622	47.0532	80.6752
1941	2	-0.108322	6	0.991387	31.677	58.4672	90.1442
1942	2	-0.0655984	17	0.357387	33.0937	168.706	201.8
1943	2	-0.0655984	14	0.295428	51.31	199.873	251.183
1944	2	0.410481	3	0.999717	13.9187	62.5545	76.4732
1945	2	-0.0310561	9	0.959934	22.5005	256.619	279.119
1946	2	0.419571	10	0.980222	26.2282	150.336	176.564
1947	2	0.103985	18	0.96799	30.4128	145.156	175.569
1948	2	0.107621	19	0.913054	33.108	74.5038	107.612
1949	2	0.107166	14	0.863159	35.3581	126.257	161.615
1950	2	0.107166	8	0.973439	32.8424	57.0088	89.8512
1951	2	0.331798	12	0.974095	51.6087	116.854	168.462
1952	2	-0.102921	14	0.816507	69.5026	160.647	230.149
1953	2	-0.210238	17	0.73395	36.8452	157.881	194.727
1954	2	0.453659	10	0.928105	34.7067	134.972	169.678
1955	2	0.254934	8	0.953019	40.978	96.4014	137.379
1956	2	0.137164	6	0.97706	25.0035	237.041	262.044
1957	2	-0.0761055	12	0.954615	15.042	121.397	136.439
1958	2	-0.400782	5	0.99962	20.4302	180.833	201.264
1959	2	-0.196148	13	0.715928	73.8339	182.938	256.772
1960	2	-0.400782	3	0.999892	52.2083	97.2818	149.49
1961	2	-0.102921	22	0.461475	39.7228	232.549	272.272
1962	2	-0.299828	13	0.864006	36.2511	123.142	159.393
1963	2	-0.109739	18	0.803832	37.1375	57.7732	94.9107
1964	2	-0.0142395	12	0.390242	68.0028	2.83274	70.8355
1965	2	0.0953494	15	0.206619	27.7488	12.8794	40.6282
1966	2	-0.0728704	1	0.999892	30.0485	265.942	295.99
1967	2	-0.00651293	14	0.593954	44.3372	6.65536	50.9926
1968	2	-0.01833	13	0.998041	38.4942	12.8299	51.3241
1969	2	-0.0605988	7	0.998905	44.6343	15.3032	59.9375
1970	2	-0.0705979	10	0.972548	62.9125	9.19926	72.1118
1971	2	-0.541116	12	0.906271	60.6543	193.02	253.674
1972	2	-0.320628	8	0.679068	51.6018	NA	NA
1973	2	-0.33699	10	0.887928	106.855	NA	NA
1974	2	-0.36926	12	0.947748	39.5845	6.21025	45.7947
1975	2	-0.211039	6	0.972988	23.8055	NA	NA
1976	2	-0.607073	8	0.959117	47.9675	7.17073	55.1382
1977	2	-0.519808	7	0.99414	38.1043	8.20209	46.3064
1978	2	-0.60071	7	0.942541	27.6953	9.73981	37.4351
1979	2	-0.669286	12	0.980965	34.0251	NA	NA
1980	2	-0.781147	9	0.974017	49.3092	NA	NA
1981	2	-0.930278	6	0.972597	44.2394	NA	NA
1982	2	-0.772512	15	0.837903	59.1878	NA	NA
1983	2	-0.803418	11	0.0940037	33.1281	NA	NA
1984	2	-0.918515	8	0.976724	28.6187	NA	NA
1985	2	-1.02765	6	0.991395	20.8887	NA	NA
1986	2	-0.983562	9	0.894896	26.4518	NA	NA
1987	2	-1.01583	10	0.838124	25.5874	NA	NA
1988	2	-1.3204	13	0.983786	36.2726	NA	NA
1989	2	-1.26137	17	0.691639	53.297	NA	NA
1990	2	-1.43408	12	0.832629	13.1666	NA	NA
1991	2	-1.28177	20	0.747444	33.0902	NA	NA
1992	2	-1.17405	8	0.938303	41.7858	NA	NA
1993	2	-1.29773	10	0.969318	67.8742	NA	NA
1994	2	-1.25228	7	0.972707	32.4068	NA	NA
1995	2	-1.91647	9	0.937311	46.4924	NA	NA
1996	2	-1.86511	12	0.870161	54.9779	NA	NA
1997	2	-1.72234	13	0.89907	50.0459	NA	NA
1998	2	-1.69553	8	0.988771	51.7702	NA	NA
1999	2	-1.73831	6	0.999892	65.1155	NA	NA
[truncated: 2,526 more rows]

## Sheet: Figure 4
Num	Area_ecoregion_plots	Succession_stage3	climate	tree_richness	EcM_domin_T	Tree_C_Mg_ha	Soil_C_pool_Mg_ha	Forest_C_Mg_ha
1	I08	1	-0.648806	2	0.092775	9.57398	68.9707	78.5447
2	I08	1	-0.648806	1	0.999892	17.2614	113.833	131.095
3	I08	1	-1.48552	2	0.999892	0.820955	NA	NA
4	I08	1	-1.13136	4	0.999892	44.717	NA	NA
5	I08	1	-1.33417	1	0.999892	0.0138839	NA	NA
6	I08	1	-1.59875	2	0.999892	2.49689	NA	NA
7	I08	1	-1.38189	3	0.999892	12.3373	NA	NA
8	I08	2	-1.00222	2	0.999892	17.8513	84.6119	102.463
9	I08	2	-0.909905	6	0.853458	10.8916	86.2272	97.1188
10	I08	2	-1.33417	8	0.996719	34.3003	72.7668	107.067
11	I08	2	-1.33417	8	0.623771	19.5394	61.5796	81.119
12	I08	2	-1.23822	3	0.994301	21.3815	NA	NA
13	I08	2	-1.23822	3	0.999892	26.2156	NA	NA
14	I08	2	-1.23822	3	0.999892	61.5574	NA	NA
15	I08	2	-1.23822	8	0.510456	19.4547	NA	NA
16	I08	2	-1.16272	3	0.940019	35.4538	NA	NA
17	I08	2	-1.16272	1	0.000108108	18.937	NA	NA
18	I08	2	-1.13136	6	0.979218	94.2835	NA	NA
19	I08	2	-1.13136	5	0.957428	26.6116	NA	NA
20	I08	2	-1.13136	4	0.974735	37.4902	NA	NA
21	I08	2	-1.13136	5	0.983468	62.3559	NA	NA
22	I08	2	-1.13136	2	0.999892	52.5877	NA	NA
23	I08	2	-1.13136	5	0.932488	49.7503	NA	NA
24	I08	2	-1.13136	5	0.946796	26.5221	NA	NA
25	I08	2	-1.13136	6	0.277545	36.8977	NA	NA
26	I08	2	-1.13136	7	0.83352	79.6914	NA	NA
27	I08	2	-1.13136	6	0.476983	37.8702	NA	NA
28	I08	2	-1.13136	9	0.954726	48.5342	NA	NA
29	I08	2	-1.33417	4	0.867173	69.0333	NA	NA
30	I08	2	-1.33417	10	0.638918	48.3954	NA	NA
31	I08	2	-1.33417	14	0.547684	35.9278	NA	NA
32	I08	2	-1.33417	9	0.59959	116.955	NA	NA
33	I08	2	-1.33417	4	0.999892	52.0811	NA	NA
34	I08	2	-1.33417	14	0.799778	66.5545	NA	NA
35	I08	2	-1.33417	10	0.885451	54.174	NA	NA
36	I08	2	-1.33417	5	0.999892	43.7178	NA	NA
37	I08	2	-1.33417	8	0.206324	44.5851	NA	NA
38	I08	2	-1.33417	7	0.965792	49.35	NA	NA
39	I08	2	-1.33417	5	0.937714	55.3292	83.8081	139.137
40	I08	2	-1.33417	4	0.990175	73.557	NA	NA
41	I08	2	-1.33417	5	0.855872	23.2602	80.6186	103.879
42	I08	2	-1.33417	7	0.606466	23.4592	185.944	209.403
43	I08	2	-1.33417	7	0.768943	18.4444	63.8847	82.3291
44	I08	2	-1.42825	8	0.958346	77.0066	NA	NA
45	I08	2	-1.33503	6	0.809271	31.6545	NA	NA
46	I08	2	-1.13136	5	0.998151	70.4725	NA	NA
47	I08	2	-1.13136	4	0.999892	58.4432	NA	NA
48	I08	3	-1.13136	11	0.957893	61.7218	NA	NA
49	I08	3	-1.33417	7	0.970253	45.2913	NA	NA
50	I08	3	-1.33417	4	0.999892	69.5713	NA	NA
51	I08	3	-1.33417	6	0.999892	30.0861	NA	NA
52	I08	3	-1.33417	5	0.999892	36.8902	NA	NA
53	I08	3	-1.33417	4	0.999892	43.2549	NA	NA
54	I08	3	-1.25231	3	0.999892	11.0336	NA	NA
55	I08	3	-1.13136	2	0.934004	76.9987	NA	NA
56	I08	3	-1.33417	4	0.995325	189.444	NA	NA
57	I08	3	-1.33417	9	0.903368	62.7447	NA	NA
58	I04	1	-1.03227	1	0.999892	21.2466	72.1889	93.4355
59	I04	1	-1.06227	3	0.999892	11.5684	82.0885	93.6569
60	I08	1	-1.09545	2	0.999892	23.9506	88.1917	112.142
61	I10	1	0.511622	3	0.971125	8.03792	72.5381	80.576
62	I10	1	0.721255	3	0.039537	21.8287	92.8507	114.679
63	I10	1	0.704893	5	0.527776	56.9613	140.206	197.167
64	I10	1	0.83857	7	0.932484	30.464	132.643	163.107
65	I10	1	0.704893	4	0.996541	18.6181	110.869	129.487
66	I10	1	1.0332	1	0.999892	0.119947	116.595	116.715
67	I10	1	0.753979	1	0.999892	0.913528	108.724	109.638
68	I10	1	0.558436	1	0.000108108	0.246966	NA	NA
69	I10	1	0.558436	7	0.963464	39.3732	113.913	153.286
70	I10	1	0.34244	8	0.754891	50.3162	70.2651	120.581
71	I10	1	0.34244	7	0.978913	53.6508	58.5477	112.198
72	I10	1	0.34244	7	0.451201	27.0703	125.503	152.573
73	I10	1	0.599849	3	0.960713	4.01182	69.9627	73.9745
74	I10	1	0.599849	1	0.000108108	0.121084	45.4785	45.5996
75	I10	1	0.731254	2	0.917059	0.740515	118.002	118.742
76	I10	1	0.751199	3	0.000108108	16.0357	101.925	117.961
77	I10	1	0.751199	4	0.743286	36.6083	110.397	147.006
78	I10	1	0.584342	4	0.000108108	13.1108	88.8313	101.942
79	I10	1	0.511622	3	0.96732	8.17627	154.617	162.793
80	I10	1	0.820845	1	0.999892	6.06089	30.7616	36.8225
81	I10	1	0.951795	1	0.999892	12.4894	26.2851	38.7745
82	I10	1	0.951795	4	0.949489	21.1377	40.269	61.4067
83	I10	1	0.34244	4	0.962077	9.22611	NA	NA
84	I10	1	0.34244	6	0.978158	32.6741	NA	NA
85	I10	1	0.674495	4	0.633662	14.7525	26.0531	40.8055
86	I10	1	0.754487	4	0.742823	19.0713	30.9181	49.9894
87	I10	1	0.754487	4	0.992285	29.0709	160.956	190.027
88	I10	1	0.674842	2	0.108506	4.06254	60.7611	64.8236
89	I10	1	0.412888	6	0.606367	32.8947	NA	NA
90	I08	1	-1.20731	10	0.852803	62.4122	NA	NA
91	I08	1	-1.10636	14	0.39865	53.4822	NA	NA
92	I08	1	-1.10636	2	0.999892	34.413	NA	NA
93	I04	1	-0.854563	10	0.374006	23.5633	42.429	65.9924
94	I04	1	-0.831383	3	0.997197	62.532	59.3675	121.9
95	I04	1	-0.906884	13	0.560141	16.9176	73.538	90.4556
96	I04	1	-0.906884	11	0.467962	22.0836	69.04	91.1235
97	I04	1	-0.803659	6	0.206105	19.2766	65.7559	85.0325
98	I04	1	-0.803659	10	0.810263	37.8183	70.3114	108.13
99	I04	1	-0.527962	1	0.999892	31.3819	40.3611	71.743
100	I04	1	0.095831	3	0.999892	59.512	NA	NA
101	I04	1	-0.122037	5	0.992382	57.9594	120.799	178.759
102	I04	1	-0.216172	8	0.833463	98.8304	106.476	205.306
103	I10	2	0.757161	3	0.988795	1.07645	166.434	167.51
104	I10	2	0.757161	5	0.382396	15.2565	84.202	99.4585
105	I10	2	0.969975	3	0.937034	4.21146	62.4157	66.6271
106	I10	2	0.98321	7	0.990211	14.0923	72.3391	86.4314
107	I10	2	0.98321	1	0.999892	16.1896	58.4637	74.6534
108	I10	2	0.882256	7	0.95691	207.378	NA	NA
109	I10	2	1.12138	7	0.928965	4.48418	63.7708	68.255
110	I10	2	0.486678	6	0.959441	23.5455	116.361	139.906
111	I10	2	0.558436	1	0.000108108	3.32641	30.4764	33.8028
112	I10	2	0.558436	5	0.681855	41.5754	58.8655	100.441
113	I10	2	0.486678	7	0.721064	15.2873	76.0689	91.3562
114	I10	2	0.558436	6	0.320671	24.7877	113.951	138.739
115	I10	2	0.34244	7	0.973111	64.3448	155.454	219.799
116	I10	2	0.559853	2	0.059352	0.316471	108.271	108.588
117	I10	2	0.754487	8	0.972247	31.8908	37.5379	69.4287
118	I10	2	0.754487	7	0.934985	24.3899	105.585	129.975
119	I10	2	0.58985	3	0.891911	41.9479	152.987	194.934
120	I10	2	0.58985	3	0.989732	50.6631	116.776	167.439
121	I10	2	0.66348	8	0.568019	8.66453	46.7053	55.3699
122	I10	2	0.66348	7	0.941826	17.7913	71.8652	89.6565
123	I10	2	0.486571	2	0.0135526	12.9962	97.5155	110.512
124	I10	2	0.486571	2	0.000108108	18.2948	54.333	72.6278
125	I10	2	0.486571	3	0.776554	12.4474	61.943	74.3904
126	I10	2	0.751199	3	0.505972	6.45851	60.3527	66.8112
127	I10	2	0.751199	5	0.697738	26.0392	49.0848	75.1239
128	I10	2	0.660245	3	0.977837	40.4356	132.472	172.908
129	I10	2	0.415615	10	0.106705	31.3994	102.609	134.008
130	I10	2	0.584342	7	0.888079	45.3441	55.4803	100.824
131	I04	2	-1.06227	10	0.0697412	21.7281	79.6035	101.332
132	I08	2	-1.07227	3	0.999892	21.9859	107.774	129.76
133	I08	2	-1.16959	4	0.933	20.6697	92.6499	113.32
134	I08	2	-1.28281	7	0.885119	31.9719	113.235	145.207
135	I08	2	-1.10636	12	0.895525	25.2983	86.7502	112.049
136	I08	2	-1.10636	9	0.876672	16.7931	94.4246	111.218
137	I04	2	-1.13232	5	0.858378	22.0223	116.948	138.97
138	I04	2	-1.13232	9	0.598679	27.303	115.988	143.291
139	I04	2	-1.14141	6	0.0656017	2.82423	186.851	189.676
140	I04	2	-1.14141	2	0.996116	36.0027	94.0662	130.069
141	I04	2	-1.14141	9	0.885422	29.2092	109.479	138.688
142	I04	2	-0.980059	6	0.696518	21.7622	31.3778	53.1399
143	I04	2	-0.980059	5	0.987796	52.9648	77.7641	130.729
144	I04	2	-0.980059	7	0.0681032	11.4021	72.0736	83.4757
145	I04	2	-0.906884	9	0.600385	21.8525	69.04	90.8924
146	I04	2	-0.825421	8	0.979272	39.0523	50.7635	89.8158
147	I04	2	-0.697652	10	0.771639	19.1192	45.7941	64.9134
148	I04	2	-0.7681	10	0.766895	25.3307	23.2967	48.6274
149	I04	2	-0.148745	8	0.573881	29.0404	139.015	168.056
150	I10	2	0.511622	2	0.999892	22.3344	109.691	132.025
151	I10	2	0.511622	3	0.999892	21.4478	52.5623	74.0101
152	I10	2	0.704893	1	0.999892	18.9791	37.2504	56.2295
153	I10	2	0.704893	3	0.999892	46.0059	49.409	95.4148
154	I10	2	0.704893	2	0.999892	24.8239	36.9062	61.7301
155	I10	2	0.815845	1	0.999892	22.4878	53.4725	75.9603
156	I10	2	0.97321	4	0.789978	0.422562	NA	NA
157	I10	2	0.558436	4	0.995539	79.4087	95.7393	175.148
158	I10	2	0.486678	6	0.91763	24.2984	81.8036	106.102
159	I10	2	0.486678	10	0.782245	23.8195	215.649	239.469
160	I10	2	0.486678	11	0.842756	18.1739	116.602	134.775
161	I10	2	0.486678	6	0.950463	23.3191	243.936	267.255
162	I10	2	0.486678	8	0.919008	45.3112	106.862	152.173
163	I10	2	0.34244	7	0.965613	60.003	112.285	172.288
164	I10	2	0.34244	8	0.928287	27.3179	NA	NA
165	I10	2	0.34244	7	0.716205	3.22715	NA	NA
166	I10	2	0.34244	1	0.000108108	1.27831	NA	NA
167	I10	2	0.34244	5	0.10165	14.3644	NA	NA
168	I10	2	0.34244	11	0.0349196	25.4751	NA	NA
169	I10	2	0.34244	7	0.977591	30.2028	NA	NA
170	I10	2	0.34244	2	0.999447	70.8468	NA	NA
171	I10	2	0.34244	13	0.22779	10.3043	NA	NA
172	I10	2	0.34244	5	0.999892	20.0273	NA	NA
173	I10	2	0.34244	5	0.504893	29.9188	NA	NA
174	I10	2	0.34244	2	0.000108108	3.45855	NA	NA
175	I10	2	0.650807	3	0.676522	13.9328	162.169	176.101
176	I10	2	0.754487	6	0.775859	18.9927	25.9918	44.9845
177	I10	2	0.754487	5	0.929935	30.7458	11.3958	42.1416
178	I10	2	0.6299	7	0.941106	24.1338	42.466	66.5998
179	I10	2	0.754487	7	0.647039	34.1446	108.756	142.9
180	I10	2	0.660245	4	0.998733	5.08632	119.965	125.052
181	I10	2	0.677569	2	0.922519	21.5856	78.164	99.7496
182	I10	2	0.415615	3	0.000108108	9.02871	153.537	162.566
183	I10	2	0.415615	6	0.927028	33.2439	64.5859	97.8298
184	I08	2	-1.20731	6	0.775471	38.1478	NA	NA
185	I08	2	-1.20731	11	0.475736	40.6357	NA	NA
186	I08	2	-1.20731	7	0.45009	29.799	NA	NA
187	I08	2	-1.20731	9	0.958939	60.3078	NA	NA
188	I08	2	-1.20731	10	0.372218	5.12507	NA	NA
189	I08	2	-1.20731	5	0.278512	33.8827	NA	NA
190	I08	2	-1.20731	13	0.682013	63.8815	NA	NA
191	I08	2	-1.20731	11	0.62832	52.8417	NA	NA
192	I08	2	-1.20731	9	0.506476	26.0199	NA	NA
193	I08	2	-1.20731	10	0.660604	35.6688	NA	NA
194	I08	2	-1.20731	11	0.887013	46.2101	NA	NA
195	I08	2	-1.20731	6	0.335748	26.3713	NA	NA
196	I08	2	-1.20731	10	0.635676	32.5398	NA	NA
197	I08	2	-1.20731	14	0.862135	47.7803	NA	NA
198	I08	2	-1.10636	3	0.235427	22.308	NA	NA
199	I08	2	-1.10636	9	0.81655	44.2088	NA	NA
200	I08	2	-1.10636	10	0.367857	54.1761	NA	NA
201	I08	2	-1.10636	6	0.570296	16.3194	NA	NA
202	I08	2	-1.10636	7	0.729737	63.3731	NA	NA
203	I08	2	-1.10636	12	0.313644	47.1718	NA	NA
204	I08	2	-1.10636	8	0.57373	27.247	NA	NA
205	I08	2	-1.10636	4	0.924698	37.414	NA	NA
206	I08	2	-1.10636	6	0.979047	48.6753	NA	NA
207	I08	2	-1.10636	3	0.0926732	17.0568	NA	NA
208	I08	2	-1.10636	11	0.647167	44.738	NA	NA
209	I08	2	-1.10636	3	0.716525	99.0537	NA	NA
210	I08	2	-1.10636	4	0.804544	122.503	NA	NA
211	I08	2	-1.10636	10	0.838748	41.6141	NA	NA
212	I08	2	-1.10636	4	0.0897204	32.5777	NA	NA
213	I08	2	-1.10636	13	0.127133	56.6181	NA	NA
214	I08	2	-1.10636	7	0.362836	27.2998	NA	NA
215	I08	2	-1.10636	8	0.348927	25.9373	NA	NA
216	I08	2	-1.10636	7	0.252627	20.6095	NA	NA
217	I08	2	-1.10636	7	0.334086	9.20062	NA	NA
218	I08	2	-1.10636	5	0.440754	94.5079	NA	NA
219	I08	2	-1.10636	3	0.943471	30.4968	NA	NA
220	I08	2	-1.10636	8	0.361951	34.1972	NA	NA
221	I08	2	-1.10636	6	0.985702	15.1002	NA	NA
222	I08	2	-1.10636	8	0.514701	37.3207	NA	NA
223	I08	2	-1.19322	2	0.844341	47.7073	NA	NA
224	I08	2	-1.19322	5	0.217825	13.5451	NA	NA
225	I08	2	-1.19322	3	0.797568	46.9189	NA	NA
226	I08	2	-1.19322	2	0.00991592	11.2259	NA	NA
227	I08	2	-1.10636	3	0.0757004	27.256	NA	NA
228	I08	2	-1.10636	4	0.916779	30.8199	NA	NA
229	I04	2	-1.14141	2	0.984405	28.523	22.329	50.852
230	I04	2	-0.991315	2	0.000108108	4.86501	42.1082	46.9733
231	I04	2	-0.7731	10	0.444867	14.119	82.7109	96.8299
232	I04	2	-0.851782	2	0.000108108	21.9904	NA	NA
233	I04	2	-0.851782	2	0.818748	24.6916	NA	NA
234	I04	2	-0.747648	4	0.0917977	9.46353	NA	NA
235	I04	2	-0.565846	15	0.632411	53.7218	39.4876	93.2094
236	I04	2	-0.565846	3	0.00562607	25.7771	45.8243	71.6014
237	I04	2	-0.565846	9	0.231931	66.464	63.9113	130.375
238	I04	2	-0.565846	7	0.945634	85.6907	47.4547	133.145
239	I04	2	-0.565846	11	0.312297	55.1306	50.8744	106.005
240	I04	2	-0.574321	1	0.999892	22.89	149.813	172.703
241	I04	2	-0.527962	2	0.999892	20.1272	64.7226	84.8498
242	I04	2	-0.541142	1	0.999892	93.6031	51.7239	145.327
243	I04	2	-0.527962	9	0.730752	26.2326	42.6694	68.9019
244	I04	2	-0.527962	5	0.0724099	29.2703	79.8546	109.125
245	I08	2	-1.09221	6	0.0161386	17.5819	32.4168	49.9987
246	I08	2	-1.09221	3	0.636239	14.1053	45.2064	59.3116
247	I08	2	-1.09221	2	0.468742	5.88951	56.932	62.8216
248	I04	2	-0.035173	10	0.191073	16.9596	NA	NA
249	I04	2	-0.2089	11	0.56928	65.8092	NA	NA
250	I04	2	-0.2089	14	0.690459	71.3154	NA	NA
251	I04	2	-0.2089	12	0.366571	63.3993	NA	NA
252	I04	2	0.095831	2	0.999892	44.2183	128.215	172.433
253	I04	2	0.256378	2	0.204183	64.8266	147.647	212.474
254	I04	2	-0.286219	9	0.835585	56.6124	NA	NA
255	I04	2	-0.286219	6	0.960421	35.0412	137.567	172.608
256	I04	2	-0.286219	9	0.827801	66.6223	NA	NA
257	I04	2	-0.286219	10	0.935158	46.5357	30.4764	77.0121
258	I04	2	-0.286219	11	0.53661	72.054	NA	NA
259	I04	2	-0.286219	13	0.825799	57.6413	NA	NA
260	I04	2	-0.286219	5	0.989933	39.2919	134.615	173.907
261	I04	2	-0.306218	1	0.999892	65.6269	NA	NA
262	I04	2	-0.286219	13	0.720359	111.74	NA	NA
263	I04	2	-0.286219	7	0.788541	73.2016	NA	NA
264	I04	2	-0.306218	12	0.578385	71.7287	NA	NA
265	I04	2	-0.306218	5	0.925334	109.192	NA	NA
266	I04	2	-0.286219	11	0.848651	112.732	NA	NA
267	I04	2	-0.286219	11	0.746877	93.1968	NA	NA
268	I04	2	-0.286219	8	0.486557	79.4153	NA	NA
269	I04	2	-0.286219	16	0.605193	59.2692	NA	NA
270	I04	2	-0.286219	10	0.762629	79.746	NA	NA
271	I04	2	-0.286219	8	0.253505	71.0523	NA	NA
272	I04	2	-0.286219	9	0.676524	81.8132	NA	NA
273	I04	2	-0.286219	8	0.715796	61.1701	NA	NA
274	I04	2	-0.306218	10	0.68375	83.8733	NA	NA
275	I04	2	-0.306218	11	0.757121	103.636	NA	NA
276	I04	2	-0.286219	12	0.1686	79.2695	NA	NA
277	I04	2	-0.286219	11	0.761959	91.5036	NA	NA
278	I04	2	-0.286219	9	0.540814	72.9654	NA	NA
279	I04	2	-0.286219	11	0.773431	63.5453	137.216	200.761
280	I04	2	-0.286219	9	0.903628	44.1862	130.98	175.166
281	I04	2	-0.286219	12	0.665791	66.4825	118.203	184.685
282	I04	2	-0.286219	10	0.6093	81.3715	NA	NA
283	I04	2	-0.286219	9	0.556042	87.023	NA	NA
284	I04	2	-0.286219	8	0.8416	123.896	NA	NA
285	I04	2	-0.286219	11	0.55608	76.5689	NA	NA
286	I04	2	-0.286219	15	0.594461	86.0715	NA	NA
287	I04	2	-0.286219	5	0.973692	111.083	NA	NA
288	I04	2	-0.286219	8	0.891798	97.5261	NA	NA
289	I04	2	-0.306218	13	0.247666	76.8277	NA	NA
290	I04	2	-0.286219	11	0.498709	103.123	NA	NA
291	I04	2	-0.286219	10	0.191011	61.7026	NA	NA
292	I04	2	-0.286219	6	0.7946	119.039	NA	NA
293	I04	2	-0.306218	16	0.185332	61.1026	NA	NA
294	I04	2	-0.286219	12	0.674281	52.9842	NA	NA
295	I04	2	-0.286219	8	0.543719	72.0013	NA	NA
296	I04	2	-0.286219	12	0.696681	91.2197	NA	NA
297	I04	2	-0.286219	11	0.774683	63.7257	143.53	207.256
298	I04	2	-0.286219	8	0.0724961	47.4874	145.683	193.17
299	I04	2	-0.286219	1	0.999892	93.6585	155.803	249.462
300	I04	2	-0.306218	14	0.796962	76.8179	NA	NA
301	I04	2	-0.122037	13	0.517974	59.6347	NA	NA
302	I04	2	-0.122037	7	0.612634	73.9877	NA	NA
303	I04	2	-0.122037	9	0.991078	154.186	NA	NA
304	I04	2	-0.122037	14	0.426793	45.4358	NA	NA
305	I04	2	-0.122037	12	0.938073	101.856	NA	NA
306	I04	2	-0.122037	14	0.812452	73.5331	NA	NA
307	I04	2	0.024875	1	0.999892	44.1294	NA	NA
308	I04	2	0.024875	8	0.856942	39.5553	NA	NA
309	I04	2	0.024875	14	0.320832	26.4587	NA	NA
310	I04	2	-0.122037	8	0.862252	127.684	NA	NA
311	I04	2	-0.122037	11	0.784621	63.1649	NA	NA
312	I04	2	-0.122037	9	0.298244	27.1672	NA	NA
313	I04	2	-0.122037	12	0.80673	114.783	NA	NA
314	I04	2	-0.122037	1	0.00944728	1.66688	NA	NA
315	I04	2	-0.216172	11	0.506194	66.3419	NA	NA
316	I04	2	-0.122037	10	0.427778	55.1522	NA	NA
317	I04	2	-0.216172	8	0.194735	54.037	NA	NA
318	I04	2	-0.122037	7	0.877458	76.7434	NA	NA
319	I04	2	-0.122037	18	0.832054	97.9037	NA	NA
320	I04	2	-0.122037	11	0.853296	156.58	NA	NA
321	I04	2	-0.216172	3	0.938473	82.0655	NA	NA
322	I04	2	-0.216172	10	0.381772	41.5182	NA	NA
323	I04	2	-0.122037	1	0.999892	45.4127	NA	NA
324	I04	2	-0.216172	6	0.97886	76.6703	NA	NA
325	I04	2	-0.122037	1	0.999892	16.0381	NA	NA
326	I04	2	-0.216172	13	0.533268	50.3768	NA	NA
327	I04	2	-0.122037	1	0.999892	23.0903	NA	NA
328	I04	2	-0.122037	6	0.000108108	22.8623	100.181	123.043
329	I04	2	-0.122037	1	0.999892	50.4449	NA	NA
330	I04	2	-0.122037	2	0.998917	117.42	NA	NA
331	I04	2	-0.122037	8	0.944533	96.9354	NA	NA
332	I04	2	-0.216172	14	0.132907	19.9442	192.36	212.304
333	I04	2	0.0557812	9	0.379501	18.6765	158.074	176.75
334	I04	2	0.0462902	9	0.110216	10.0842	149.062	159.146
335	I10	2	0.97321	8	0.959374	4.04971	73.8105	77.8602
336	I10	2	0.975483	11	0.685766	32.1015	95.3849	127.486
337	I10	2	0.486678	7	0.843846	29.0824	161.42	190.502
338	I10	2	0.34244	6	0.735278	48.7171	75.3509	124.068
339	I10	2	0.34244	4	0.944175	34.4914	NA	NA
340	I10	2	0.34244	5	0.994923	15.4413	NA	NA
341	I10	2	0.34244	5	0.949827	38.7862	85.6316	124.418
342	I10	2	0.34244	3	0.999693	34.2968	117.773	152.07
343	I10	2	0.34244	4	0.801164	50.2749	NA	NA
344	I10	2	0.412888	4	0.996405	34.8686	101.61	136.479
345	I10	2	0.412888	5	0.985779	33.1702	73.4102	106.58
346	I10	2	0.415615	3	0.997065	17.5094	59.847	77.3564
347	I08	2	-1.10636	8	0.951766	51.6658	NA	NA
348	I04	2	-1.13232	12	0.342136	18.3093	74.7315	93.0408
349	I04	2	-0.7681	6	0.795471	27.2808	95.4269	122.708
350	I04	2	-1.0204	9	0.717015	32.7487	58.2882	91.0369
351	I04	2	-0.663912	5	0.995623	28.1517	43.6239	71.7756
352	I08	2	-1.09221	1	0.999892	15.7866	38.7524	54.5389
353	I04	2	-0.286219	10	0.781509	66.8003	NA	NA
354	I04	2	-0.286219	10	0.904637	99.1758	NA	NA
355	I04	2	-0.286219	9	0.903925	91.5784	NA	NA
356	I04	2	-0.286219	7	0.805966	96.8328	NA	NA
357	I04	2	-0.286219	5	0.939427	118.184	NA	NA
358	I04	2	-0.286219	8	0.815918	66.2039	NA	NA
359	I04	2	-0.286219	6	0.895251	105.271	NA	NA
360	I04	2	-0.286219	12	0.358895	65.9209	NA	NA
361	I04	2	-0.286219	12	0.739912	60.5149	NA	NA
362	I04	2	-0.122037	11	0.829626	42.2743	51.7239	93.9982
363	I04	2	-0.122037	9	0.676197	44.6635	130.819	175.483
364	I04	2	-0.122037	8	0.83548	122.312	NA	NA
365	I04	2	-0.122037	9	0.84825	106.587	NA	NA
366	I04	2	-0.122037	11	0.853447	102.011	NA	NA
367	I04	2	-0.122037	10	0.812042	99.5811	NA	NA
368	I04	2	-0.122037	4	0.931381	121.768	NA	NA
369	I04	2	-0.140056	6	0.944477	26.4173	48.9414	75.3587
370	I10	3	0.558436	3	0.99758	31.6305	NA	NA
371	I10	3	0.34244	4	0.946898	66.5117	NA	NA
372	I10	3	0.486571	2	0.939578	23.7973	68.0913	91.8886
373	I10	3	0.415615	4	0.998028	57.5207	61.3249	118.846
374	I08	3	-1.10636	5	0.901396	22.4692	NA	NA
375	I08	3	-1.10636	4	0.899732	23.9476	NA	NA
376	I04	3	-0.833495	5	0.5147	22.6853	56.7719	79.4572
377	I04	3	-0.286219	7	0.99183	101.308	NA	NA
378	I04	3	-0.286219	17	0.754093	99.4815	NA	NA
379	I04	3	-0.286219	8	0.797144	72.7684	NA	NA
380	I04	3	-0.306218	14	0.723611	55.186	125.397	180.583
381	I04	3	-0.306218	8	0.850661	73.8429	24.0862	97.9291
382	I04	3	-0.306218	12	0.689938	75.0523	144.683	219.736
383	I04	3	-0.286219	10	0.931787	117.774	NA	NA
384	I04	3	-0.306218	10	0.41873	85.7535	NA	NA
385	I04	3	-0.306218	12	0.616852	78.8124	126.741	205.553
386	I04	3	-0.286219	11	0.842706	97.8965	NA	NA
387	I04	3	-0.122037	11	0.721815	96.0307	NA	NA
388	I04	3	-0.122037	8	0.967327	103.109	NA	NA
389	I04	3	-0.122037	16	0.754381	87.6917	NA	NA
390	I04	3	-0.122037	10	0.91421	124.768	NA	NA
391	I04	3	0.0477072	8	0.964688	63.2512	142.758	206.009
392	I04	3	-0.306218	14	0.550609	70.6007	NA	NA
393	I04	3	-0.306218	13	0.56698	90.2406	NA	NA
394	I10	3	0.34244	8	0.883034	67.4381	NA	NA
395	I08	3	-1.10636	10	0.854029	58.3098	NA	NA
396	I04	3	-0.527962	1	0.999892	41.4236	NA	NA
397	I08	3	-1.09221	1	0.999892	38.8645	33.9431	72.8077
398	I04	3	0.256378	1	0.999892	64.3635	134.45	198.813
399	I04	3	-0.122037	5	0.988626	155.872	NA	NA
400	I04	3	-0.122037	5	0.998982	155.818	NA	NA
401	I04	3	-0.122037	13	0.970081	138.385	NA	NA
402	I10	1	0.694787	2	0.814232	0.657811	21.25	21.9078
403	I10	1	0.586508	2	0.000108108	1.12319	57.358	58.4812
404	I10	1	0.694733	1	0.999892	9.75345	32.5877	42.3411
405	I04	1	-0.542827	9	0.951157	59.7239	34.8267	94.5506
406	I04	1	-0.542827	5	0.996093	56.3437	200.392	256.736
407	I04	1	-1.68735	12	0.860705	81.1965	314.093	395.29
408	I10	1	0.738927	3	0.656506	21.0225	43.2157	64.2382
409	I10	1	0.764834	3	0.726392	28.6016	189.363	217.964
410	I10	1	0.586508	1	0.999892	22.7105	61.0432	83.7537
411	I10	1	0.650646	2	0.999892	5.98444	56.8385	62.823
412	I10	1	0.650646	3	0.0314717	1.68258	52.0687	53.7512
413	I10	1	0.650646	4	0.866354	8.91085	59.6001	68.5109
414	I10	1	0.650646	4	0.721361	6.17627	89.4038	95.58
415	I10	1	0.650646	2	0.0801747	0.755409	146.333	147.089
416	I10	1	0.889368	1	0.000108108	0.300691	51.8078	52.1085
417	I10	1	0.761198	4	0.000108108	1.20203	61.4413	62.6434
418	I10	1	0.857606	4	0.0228557	14.1699	108.21	122.38
419	I10	1	0.937599	5	0.835045	23.1804	18.3181	41.4985
420	I10	1	0.937599	6	0.59028	0.77133	87.3874	88.1588
421	I10	1	0.937599	5	0.710071	1.12956	19.3943	20.5238
422	I10	1	0.649684	7	0.901725	49.3215	55.3559	104.677
423	I10	1	0.649684	7	0.749479	15.929	91.2063	107.135
424	I10	1	0.770635	3	0.696491	1.39462	75.975	77.3696
425	I10	1	0.770635	4	0.256138	4.22137	70.8139	75.0353
426	I10	1	0.770635	7	0.609519	30.7522	55.5084	86.2607
427	I10	1	-0.12471	3	0.756885	55.2044	13.1752	68.3796
428	I10	1	-0.132891	9	0.677338	34.5608	30.4764	65.0372
429	I10	1	-0.173396	2	0.9905	53.357	30.4764	83.8335
430	I10	1	-0.269403	3	0.590793	3.03624	88.2339	91.2701
431	I04	1	-0.421368	2	0.751563	0.230581	149.465	149.696
432	I04	1	-0.421368	5	0.522859	3.24741	147.598	150.845
433	I04	1	-1.42914	12	0.196584	6.44761	184.309	190.757
434	I10	1	0.694787	5	0.946132	37.4673	101.212	138.68
435	I10	1	0.780287	4	0.994049	50.6742	NA	NA
436	I10	1	1.119	3	0.897636	12.3715	43.9114	56.2829
437	I10	1	1.119	2	0.918966	17.9209	113.337	131.258
438	I10	1	0.758471	2	0.000108108	0.588063	NA	NA
439	I10	1	0.758471	1	0.000108108	0.755368	NA	NA
440	I10	1	0.770635	2	0.000108108	0.301716	NA	NA
441	I10	1	1.52458	1	0.999892	10.7261	32.7694	43.4955
442	I10	1	1.52458	1	0.999892	15.6337	112.573	128.207
443	I10	1	1.07168	1	0.999892	14.3306	8.91838	23.249
444	I10	1	0.364603	1	0.000108108	0.145761	32.7035	32.8493
445	I10	1	-0.14658	3	0.000108108	1.21949	102.546	103.765
446	I10	1	-0.436714	14	0.824462	59.441	NA	NA
447	I10	1	-0.248897	13	0.735425	40.164	NA	NA
448	I10	1	-0.333488	11	0.719013	20.5702	NA	NA
449	I10	1	-0.149815	6	0.580656	20.2256	NA	NA
450	I04	1	-0.67867	7	0.866803	16.0788	40.2357	56.3145
451	I04	1	-0.407171	8	0.0132848	28.7488	49.339	78.0878
452	I04	1	-0.642417	16	0.189376	67.7663	213.584	281.351
453	I04	1	-0.642417	12	0.304622	55.6858	207.073	262.759
454	I04	1	-0.642417	13	0.25254	68.5021	160.637	229.139
455	I04	1	-0.435457	15	0.766902	68.5148	62.3138	130.829
456	I04	1	-0.421368	9	0.785879	62.6449	NA	NA
457	I04	1	-0.421368	3	0.999892	0.207126	NA	NA
458	I04	1	-0.421368	3	0.874544	2.54975	NA	NA
459	I04	1	-0.421368	10	0.909007	41.5933	NA	NA
460	I04	1	-0.339049	17	0.872184	92.8594	42.4698	135.329
461	I04	1	-0.251276	12	0.821911	183.649	NA	NA
462	I04	1	-0.251276	7	0.984311	88.7822	NA	NA
463	I04	1	-0.448638	4	0.997014	25.2231	NA	NA
464	I04	1	-0.448638	3	0.0424252	20.6098	NA	NA
465	I04	1	-0.24486	1	0.999892	50.3896	130.925	181.314
466	I04	1	-0.24486	2	0.999892	48.5108	212.914	261.425
467	I04	1	-0.616965	11	0.974798	72.0337	235.846	307.88
468	I04	1	-0.616965	12	0.944272	63.8072	169.356	233.163
469	I04	1	-0.616965	11	0.977948	58.2293	96.0361	154.265
470	I04	1	-0.668832	9	0.890823	47.1169	73.1325	120.249
471	I04	1	-0.598731	3	0.999892	52.9148	85.0076	137.922
472	I04	1	-0.632311	7	0.972645	98.565	186.322	284.887
473	I04	1	-0.812	1	0.999892	83.1626	194.923	278.085
474	I04	1	-1.15315	6	0.771821	108.912	149.249	258.16
475	I04	1	-1.15315	7	0.947159	363.911	205.213	569.124
476	I04	1	-1.78234	4	0.978105	53.4758	250.064	303.54
477	I04	1	-0.542827	10	0.999036	41.4945	270.393	311.887
478	I04	1	-0.542827	8	0.9991	35.9751	315.461	351.436
479	I04	1	-0.825635	3	0.998637	84.8563	184.393	269.249
480	I04	1	-1.54498	6	0.975928	102.362	139.122	241.484
481	I04	1	-1.81648	13	0.964553	105.741	287.415	393.156
482	I10	2	0.693022	7	0.985271	6.27649	34.4945	40.771
483	I10	2	0.547421	2	0.999892	18.7602	46.2882	65.0484
484	I10	2	0.694787	10	0.901948	22.4703	90.1613	112.632
485	I10	2	0.586508	6	0.952137	10.7603	55.7644	66.5247
486	I10	2	0.586508	4	0.983154	13.4407	102.394	115.835
487	I10	2	0.989466	5	0.0255812	24.6318	NA	NA
488	I10	2	0.650646	2	0.932614	28.8867	117.285	146.172
489	I10	2	0.889368	1	0.000108108	0.567832	40.3704	40.9382
490	I10	2	0.524187	2	0.999892	40.1841	52.6684	92.8525
491	I10	2	0.524187	3	0.973108	5.08319	NA	NA
492	I10	2	0.770635	7	0.771329	18.8189	94.6163	113.435
493	I10	2	0.787104	4	0.999892	48.1534	36.5358	84.6892
494	I10	2	0.657865	4	0.681426	15.8957	102.44	118.336
495	I10	2	0.683879	4	0.509402	7.91964	103.03	110.95
496	I10	2	0.675644	1	0.999892	6.52178	35.7154	42.2372
497	I10	2	0.245523	7	0.000108108	36.647	164.411	201.058
498	I10	2	0.245523	6	0.000108108	33.7276	298.426	332.154
499	I10	2	0.364603	1	0.999892	3.21705	69.9295	73.1465
500	I10	2	-0.12471	5	0.125078	18.7474	97.4945	116.242
501	I10	2	-0.132891	6	0.780289	6.60318	62.3881	68.9913
502	I10	2	-0.0137578	10	0.195987	24.9826	30.4764	55.459
503	I10	2	-0.160669	2	0.999135	22.0467	98.3091	120.356
504	I10	2	-0.333488	8	0.73929	16.8551	21.0837	37.9389
505	I04	2	-0.770025	5	0.981524	136.467	158.447	294.914
506	I04	2	-0.884159	9	0.990101	112.695	41.1663	153.861
507	I04	2	-0.67867	9	0.912432	15.2905	48.0096	63.3
508	I04	2	-0.67867	6	0.98069	33.6297	69.04	102.67
509	I04	2	-0.631348	8	0.905952	24.883	74.9053	99.7883
510	I04	2	-0.67867	10	0.884124	28.9621	58.6532	87.6153
511	I04	2	-0.67867	4	0.815497	38.7678	73.538	112.306
512	I04	2	-0.631348	7	0.729738	22.7817	39.2736	62.0552
513	I04	2	-0.631348	11	0.695209	10.1443	72.3776	82.5219
514	I04	2	-0.251276	1	0.999892	65.5838	NA	NA
515	I04	2	-0.448638	8	0.834522	97.4396	NA	NA
516	I10	2	0.879877	1	0.000108108	2.57793	NA	NA
517	I10	2	0.879877	1	0.000108108	1.05857	NA	NA
518	I10	2	1.18218	1	0.999892	7.99161	NA	NA
519	I10	2	0.649684	4	0.688557	9.91285	NA	NA
520	I10	2	0.649684	2	0.000108108	1.11261	NA	NA
521	I10	2	0.524187	2	0.999892	4.09564	NA	NA
522	I10	2	0.770635	4	0.967335	5.89851	NA	NA
523	I10	2	0.245523	7	0.943453	22.201	108.931	131.132
524	I10	2	0.364603	2	0.000108108	2.33745	62.2051	64.5426
525	I10	2	0.149008	3	0.939851	13.4708	52.5141	65.9849
526	I10	2	-0.0860774	10	0.602668	30.9528	NA	NA
527	I10	2	-0.132891	12	0.438117	73.4955	NA	NA
528	I10	2	-0.0860774	15	0.685976	55.272	NA	NA
529	I10	2	-0.132891	9	0.395125	62.3656	NA	NA
530	I10	2	-0.199757	16	0.87525	38.7168	NA	NA
531	I10	2	-0.14658	6	0.899913	67.797	34.9739	102.771
532	I10	2	-0.14658	5	0.942348	16.244	30.4764	46.7204
533	I10	2	-0.129309	4	0.969363	16.9404	101.378	118.318
534	I10	2	-0.248897	2	0.540619	3.02317	NA	NA
535	I10	2	-0.248897	12	0.869621	52.9453	NA	NA
536	I10	2	-0.248897	10	0.854809	57.7118	NA	NA
537	I10	2	-0.248897	13	0.890767	45.0924	NA	NA
538	I10	2	-0.235262	16	0.24321	24.2184	8.43262	32.651
539	I10	2	-0.164359	9	0.728297	12.8578	169.468	182.325
540	I10	2	-0.149815	8	0.297474	24.4741	NA	NA
541	I04	2	-0.770025	13	0.792348	55.8577	158.076	213.934
542	I04	2	-0.770025	11	0.951038	67.5323	147.11	214.642
543	I04	2	-0.884159	7	0.672278	59.5315	158.881	218.412
544	I04	2	-0.884159	10	0.774704	49.2008	49.8316	99.0324
545	I05	2	-0.525957	7	0.216755	33.1223	49.0996	82.2219
546	I04	2	-0.617713	12	0.131508	35.226	42.3986	77.6246
547	I04	2	-0.617713	13	0.884105	53.8204	50.6471	104.467
548	I04	2	-0.514033	12	0.129388	36.4907	42.4559	78.9466
549	I04	2	-0.590443	10	0.803675	48.6192	47.0903	95.7095
550	I04	2	-0.590443	9	0.748825	61.6637	42.5984	104.262
551	I04	2	-0.590443	12	0.758676	61.9991	85.9036	147.903
552	I04	2	-0.474999	6	0.927827	85.8641	40.5996	126.464
553	I04	2	-0.474999	5	0.969024	85.6532	36.2101	121.863
554	I04	2	-0.474999	6	0.965134	78.0016	54.4021	132.404
555	I04	2	-0.474999	8	0.245878	48.8753	39.1995	88.0748
556	I04	2	-0.474999	14	0.404733	49.9466	74.1155	124.062
557	I04	2	-0.425859	13	0.659445	65.4627	NA	NA
558	I04	2	-0.460401	7	0.873744	90.457	51.5485	142.006
559	I04	2	-0.460401	3	0.000108108	14.1879	49.0842	63.2721
560	I04	2	-0.360304	19	0.575667	21.4115	20.6047	42.0161
561	I04	2	-0.460401	4	0.000108108	37.2051	100.163	137.368
562	I04	2	-0.460401	7	0.224754	12.9536	76.2171	89.1707
563	I04	2	-0.360304	10	0.351508	32.6037	29.2778	61.8815
564	I04	2	-0.360304	12	0.20967	29.5018	55.2444	84.7462
565	I04	2	-0.460401	9	0.161352	49.5093	73.173	122.682
566	I04	2	-0.460401	12	0.616186	74.3725	116.972	191.345
567	I04	2	-0.460401	13	0.257018	55.0304	79.7391	134.769
568	I04	2	-0.453183	16	0.378964	36.6364	103.738	140.374
569	I04	2	-0.453183	7	0.657455	38.1172	42.9151	81.0323
570	I04	2	-0.516412	9	0.796489	46.28	126.859	173.139
571	I04	2	-0.516412	6	0.983925	117.714	172.435	290.148
572	I04	2	-0.402225	8	0.436618	34.3962	159.043	193.439
573	I04	2	-0.54919	12	0.759237	69.4404	92.9261	162.367
574	I04	2	-0.54919	9	0.856966	120.709	118.395	239.104
575	I04	2	-0.572824	12	0.561044	62.6861	153.489	216.175
576	I04	2	-0.42864	14	0.519114	27.5624	80.2227	107.785
577	I04	2	-0.487779	10	0.847136	70.5682	84.2687	154.837
578	I04	2	-0.487779	6	0.621021	69.6479	201.273	270.921
579	I04	2	-0.378136	9	0.302998	22.0027	45.9628	67.9654
580	I04	2	-0.487779	9	0.764426	59.6349	171.161	230.796
581	I04	2	-0.605602	6	0.924233	37.2883	256.054	293.342
582	I04	2	-0.378136	8	0.748262	48.4801	97.7037	146.184
583	I04	2	-0.378136	1	0.999892	75.1088	46.6512	121.76
584	I04	2	-0.605602	9	0.965169	74.7261	118.839	193.565
585	I04	2	-0.367683	5	0.743917	6.96413	64.7607	71.7248
586	I04	2	-0.269911	10	0.791991	27.9167	43.7351	71.6518
587	I04	2	-0.363592	18	0.567602	62.3101	NA	NA
588	I04	2	-0.363592	11	0.850362	13.8008	NA	NA
589	I04	2	-0.363592	16	0.327351	63.9561	NA	NA
590	I04	2	-0.363592	9	0.905732	60.8676	43.6239	104.492
591	I04	2	-0.363592	14	0.330639	17.5092	NA	NA
592	I04	2	-0.363592	7	0.847534	148.1	NA	NA
593	I04	2	-0.363592	10	0.926038	101.054	NA	NA
594	I04	2	-0.363592	17	0.587691	72.871	NA	NA
595	I04	2	-0.363592	9	0.905732	60.8674	NA	NA
596	I04	2	-0.363592	10	0.277984	27.3034	NA	NA
597	I04	2	-0.363592	12	0.589213	78.0635	NA	NA
598	I04	2	-0.363592	20	0.802405	98.7433	NA	NA
599	I04	2	-0.363592	9	0.591043	73.7362	47.3837	121.12
600	I04	2	-0.363592	18	0.573027	93.0509	NA	NA
601	I04	2	-0.363592	5	0.980005	68.6525	50.9221	119.575
602	I04	2	-0.366774	4	0.987715	76.6226	NA	NA
603	I04	2	-0.433185	13	0.838496	62.9929	NA	NA
604	I04	2	-0.435457	14	0.18929	59.3737	47.6559	107.03
605	I04	2	-0.433185	19	0.732502	153.882	NA	NA
606	I04	2	-0.421368	2	0.000108108	1.179	121.787	122.966
607	I04	2	-0.339049	18	0.279489	57.6622	NA	NA
608	I04	2	-0.339049	17	0.844282	60.9731	NA	NA
609	I04	2	-0.421368	1	0.999892	0.020177	206.6	206.62
610	I04	2	-0.339049	23	0.460718	37.817	NA	NA
611	I04	2	-0.659287	6	0.928821	56.0857	75.3058	131.391
612	I04	2	-0.421368	10	0.511275	52.8632	117.457	170.32
613	I04	2	-0.421368	10	0.485367	97.9639	NA	NA
614	I04	2	-0.421368	9	0.588589	63.7352	NA	NA
615	I04	2	-0.421368	8	0.774383	119.665	NA	NA
616	I04	2	-0.659287	6	0.775009	34.5387	66.6639	101.203
617	I04	2	-0.421368	9	0.705177	44.814	126.593	171.407
618	I04	2	-0.421368	8	0.672801	93.7786	NA	NA
619	I04	2	-0.421368	7	0.509316	51.0529	NA	NA
620	I04	2	-0.421368	12	0.396822	88.5402	NA	NA
621	I04	2	-0.421368	9	0.419938	51.0362	NA	NA
622	I04	2	-0.421368	10	0.488093	47.634	60.376	108.01
623	I04	2	-0.421368	10	0.613159	68.0548	NA	NA
624	I04	2	-0.421368	13	0.448881	65.8453	50.2175	116.063
625	I04	2	-0.421368	9	0.855639	79.0927	72.9419	152.035
626	I04	2	-0.421368	11	0.269123	68.2293	152.542	220.771
627	I04	2	-0.421368	10	0.667249	64.4458	72.7162	137.162
628	I04	2	-0.421368	11	0.652043	132.235	NA	NA
629	I04	2	-0.421368	10	0.812827	165.724	NA	NA
630	I04	2	-0.415005	3	0.143884	20.6226	NA	NA
631	I04	2	-0.421368	10	0.838716	64.162	36.0784	100.24
632	I04	2	-0.421368	7	0.764426	72.1598	224.561	296.721
633	I04	2	-0.421368	10	0.571771	80.9145	NA	NA
634	I04	2	-0.421368	13	0.643491	98.8531	NA	NA
635	I04	2	-0.421368	13	0.482516	91.0282	NA	NA
636	I04	2	-0.33814	10	0.135891	31.2363	NA	NA
637	I04	2	-0.339049	12	0.686291	108.686	NA	NA
638	I04	2	-0.339049	13	0.679173	87.0811	NA	NA
639	I04	2	-0.339049	12	0.935709	96.9728	NA	NA
640	I04	2	-0.339049	12	0.931005	145.317	NA	NA
641	I04	2	-0.654287	12	0.261717	21.0799	122.705	143.785
642	I04	2	-0.251276	12	0.827463	92.9169	42.4759	135.393
643	I04	2	-0.251276	7	0.962954	128.261	NA	NA
644	I04	2	-0.251276	10	0.703493	20.7711	NA	NA
645	I04	2	-0.436821	14	0.685056	54.1905	NA	NA
646	I04	2	-0.251276	5	0.276074	59.7011	NA	NA
647	I04	2	-0.665196	10	0.106463	66.2456	12.6774	78.923
648	I04	2	-0.448638	19	0.245855	52.1632	NA	NA
649	I04	2	-0.442729	6	0.719007	59.1695	85.7377	144.907
650	I04	2	-0.448638	14	0.296094	68.4606	NA	NA
651	I04	2	-0.448638	15	0.759138	88.4257	NA	NA
652	I04	2	-0.492778	6	0.869793	88.1931	NA	NA
653	I04	2	-0.492778	8	0.261606	42.3452	NA	NA
654	I04	2	-0.492778	6	0.683976	42.9725	NA	NA
655	I04	2	-0.653378	8	0.435438	16.0031	42.4938	58.497
656	I04	2	-0.734788	8	0.739695	36.0895	39.0772	75.1668
657	I04	2	-0.53232	4	0.779166	103.445	57.5466	160.992
658	I04	2	-0.53232	6	0.858722	57.2998	63.8977	121.197
659	I04	2	-0.730698	11	0.662499	46.4104	77.2522	123.663
660	I04	2	-0.730698	8	0.515177	32.099	41.9507	74.0497
661	I04	2	-0.688883	14	0.283617	17.8711	40.643	58.5141
662	I04	2	-0.53101	11	0.633168	28.6642	215.551	244.216
663	I04	2	-0.53101	6	0.89975	31.7901	155.056	186.846
664	I04	2	-0.579294	11	0.147974	24.9772	53.6951	78.6724
665	I04	2	-0.591058	12	0.823976	33.5531	166.834	200.387
666	I04	2	-0.591058	7	0.53985	34.8303	75.4883	110.319
667	I04	2	-0.567317	5	0.995936	77.8105	47.5881	125.399
668	I04	2	-0.572824	2	0.999892	29.9309	52.1982	82.1291
669	I04	2	-0.598731	1	0.999892	14.5844	82.8064	97.3908
670	I04	2	-0.603276	3	0.988974	27.5482	181.695	209.243
671	I04	2	-0.67736	15	0.757323	71.2664	NA	NA
672	I04	2	-0.727008	14	0.221501	78.0993	183.373	261.473
673	I04	2	-0.812	2	0.795663	48.3509	188.004	236.355
674	I04	2	-0.747621	14	0.644508	56.8214	295.101	351.922
675	I04	2	-0.850232	3	0.935849	68.9285	180.883	249.812
676	I04	2	-0.661212	9	0.0683337	69.4087	183.051	252.459
677	I04	2	-0.785291	1	0.999892	40.6212	180.712	221.333
678	I04	2	-1.15315	11	0.222977	152.956	NA	NA
679	I04	2	-1.24086	10	0.809271	114.949	217.814	332.763
680	I04	2	-1.24086	14	0.566706	118.841	171.959	290.799
681	I04	2	-1.24127	7	0.730851	117.14	241.917	359.056
682	I04	2	-1.59952	4	0.999892	23.4668	268.998	292.465
683	I04	2	-1.67639	7	0.993288	58.2879	266.661	324.949
684	I04	2	-1.6227	1	0.999892	25.8772	NA	NA
685	I04	2	-1.54498	10	0.963047	108.459	298.768	407.227
686	I04	2	-1.73956	1	0.999892	34.3838	218.626	253.009
687	I04	2	-1.7282	8	0.989812	148.332	NA	NA
688	I04	2	-1.7282	10	0.919926	79.5393	NA	NA
689	I04	2	-1.7282	8	0.797465	94.0534	NA	NA
690	I04	2	-1.7282	4	0.987996	208.652	279.576	488.228
691	I04	2	-1.56736	2	0.999892	47.8477	174.078	221.926
692	I04	2	-1.79466	8	0.981926	59.6175	311.743	371.36
693	I10	2	0.761198	2	0.935222	32.2955	54.0804	86.3759
694	I10	2	0.879877	4	0.965632	25.4479	83.2129	108.661
695	I10	2	0.649684	4	0.988646	6.79278	NA	NA
696	I10	2	-0.0137578	10	0.885922	36.8093	NA	NA
697	I10	2	-0.0137578	11	0.714976	37.0954	NA	NA
698	I10	2	-0.0137578	14	0.789573	25.3209	NA	NA
699	I10	2	-0.248897	9	0.993401	48.3171	NA	NA
700	I10	2	-0.248897	14	0.487215	24.1377	NA	NA
701	I10	2	-0.248897	8	0.980635	54.5525	NA	NA
702	I10	2	-0.248897	7	0.99013	52.7539	NA	NA
703	I10	2	-0.160669	8	0.939433	87.7207	NA	NA
704	I10	2	-0.248897	11	0.932917	34.24	NA	NA
705	I10	2	-0.248897	11	0.821102	36.213	NA	NA
706	I10	2	-0.252132	11	0.714607	51.7344	NA	NA
707	I04	2	-0.470347	12	0.719034	43.2674	57.0978	100.365
708	I04	2	-0.516412	10	0.758708	55.3168	29.4122	84.729
709	I04	2	-0.485961	8	0.960129	67.032	157.152	224.184
710	I04	2	-0.485961	11	0.817249	52.9951	152.156	205.151
711	I04	2	-0.378136	12	0.482792	13.1659	39.3047	52.4706
712	I04	2	-0.269911	5	0.953006	32.0552	26.0275	58.0828
713	I04	2	-0.421368	1	0.999892	0.0402756	NA	NA
714	I04	2	-0.421368	4	0.946869	2.29565	NA	NA
715	I04	2	-0.421368	1	0.999892	0.297854	NA	NA
716	I04	2	-0.421368	14	0.509742	44.891	NA	NA
717	I04	2	-0.421368	6	0.693615	59.3775	NA	NA
718	I04	2	-0.415005	5	0.714776	38.1732	NA	NA
719	I04	2	-0.654287	1	0.999892	43.9616	31.2124	75.174
720	I04	2	-0.649288	8	0.840065	46.3051	65.056	111.361
721	I04	2	-0.637925	8	0.484362	38.4834	7.02927	45.5126
722	I04	2	-0.734788	12	0.632926	31.8375	34.0844	65.9219
723	I04	2	-0.730698	10	0.675367	16.6244	41.9321	58.5564
724	I04	2	-0.67736	8	0.796307	62.6366	181.482	244.119
725	I10	3	0.780287	4	0.937208	37.4477	123.916	161.364
726	I10	3	0.780287	2	0.979579	27.0739	146.855	173.929
727	I10	3	0.697514	1	0.999892	23.7153	64.7089	88.4242
728	I10	3	0.761198	2	0.991897	23.6864	37.671	61.3573
729	I10	3	0.758471	4	0.960688	39.0978	NA	NA
730	I10	3	0.845682	1	0.999892	3.97467	NA	NA
731	I10	3	0.649684	2	0.896374	5.7195	NA	NA
732	I10	3	0.524187	2	0.998897	20.5903	NA	NA
733	I10	3	0.666955	9	0.909705	12.9652	NA	NA
734	I10	3	0.770635	5	0.889358	13.9003	NA	NA
735	I10	3	-0.0860774	13	0.913588	42.6398	NA	NA
736	I10	3	-0.14658	8	0.933698	25.3401	105.19	130.53
737	I10	3	-0.160669	8	0.932904	36.7698	NA	NA
738	I10	3	-0.160669	5	0.693788	0.395024	NA	NA
739	I10	3	-0.160669	5	0.942786	83.2306	68.3452	151.576
740	I10	3	-0.248897	13	0.976244	70.3498	NA	NA
741	I10	3	-0.160669	12	0.957704	70.8976	NA	NA
742	I10	3	-0.160669	4	0.972948	34.7916	NA	NA
743	I10	3	-0.248897	7	0.787724	17.2172	30.4764	47.6936
744	I10	3	-0.160669	4	0.991382	62.0382	NA	NA
745	I10	3	-0.436714	1	0.999892	14.7658	NA	NA
746	I10	3	-0.152488	3	0.997293	32.9406	NA	NA
747	I10	3	-0.235262	6	0.256127	21.0373	75.8744	96.9117
748	I10	3	-0.235262	5	0.901197	14.7121	193.317	208.029
749	I10	3	-0.18163	4	0.661935	11.4795	62.7251	74.2046
750	I04	3	-0.884159	9	0.979271	142.086	155.107	297.193
751	I05	3	-0.525957	8	0.914765	104.05	62.4804	166.53
752	I04	3	-0.884159	7	0.970189	166.093	159.469	325.562
753	I04	3	-0.157541	13	0.187863	26.5648	217.094	243.659
754	I04	3	-0.157541	14	0.313831	44.2638	132.794	177.058
755	I04	3	-0.157541	7	0.326644	44.7784	175.014	219.792
756	I04	3	-0.269911	5	0.988193	44.4225	56.7373	101.16
757	I04	3	-0.363592	6	0.137093	13.8989	NA	NA
758	I04	3	-0.363592	2	0.999892	45.9513	NA	NA
759	I04	3	-0.427276	2	0.996955	26.1451	58.6421	84.7872
760	I04	3	-0.433185	13	0.880753	67.7018	54.1027	121.805
761	I04	3	-0.433185	13	0.879258	66.9945	NA	NA
762	I04	3	-0.433185	5	0.96263	91.1999	50.693	141.893
763	I04	3	-0.421368	2	0.000108108	1.3953	NA	NA
764	I04	3	-0.421368	7	0.823714	67.9271	NA	NA
765	I04	3	-0.421368	10	0.641596	41.957	NA	NA
766	I04	3	-0.421368	8	0.779609	59.7254	71.1142	130.84
767	I04	3	-0.421368	11	0.517146	87.412	NA	NA
768	I04	3	-0.421368	8	0.928495	96.8891	69.2503	166.139
769	I04	3	-0.421368	10	0.891982	77.2176	115.79	193.008
770	I04	3	-0.53232	9	0.870557	33.7464	13.3251	47.0716
771	I04	3	-0.53232	6	0.94613	67.0756	46.5535	113.629
772	I04	3	-0.53232	11	0.806428	64.6205	39.6432	104.264
773	I04	3	-0.46	2	0.994685	30.0722	178.584	208.656
774	I04	3	-0.503633	1	0.999892	41.3499	54.1406	95.4905
775	I04	3	-0.503633	1	0.999892	52.2285	112.811	165.04
776	I04	3	-0.661212	9	0.788751	59.7223	190.22	249.942
777	I04	3	-0.718934	4	0.987059	71.5923	273.312	344.905
778	I04	3	-1.19041	11	0.875104	166.884	216.459	383.343
779	I04	3	-1.08083	10	0.948284	93.4146	NA	NA
780	I04	3	-1.19041	5	0.95154	104.133	265.593	369.726
781	I04	3	-1.2195	14	0.983059	160.959	73.31	234.269
782	I04	3	-1.28813	10	0.663775	103.626	NA	NA
783	I04	3	-1.24127	7	0.876054	78.2958	107.24	185.536
784	I04	3	-1.34995	3	0.998889	98.3146	NA	NA
785	I04	3	-1.34995	9	0.878328	112.019	186.176	298.195
786	I04	3	-1.24127	10	0.852566	45.419	184.01	229.429
787	I04	3	-1.34995	6	0.919004	69.1868	148.03	217.217
788	I04	3	-1.24127	5	0.980414	64.6753	NA	NA
789	I04	3	-1.59725	6	0.967849	144.828	NA	NA
790	I04	3	-1.59725	6	0.949171	139.41	NA	NA
791	I04	3	-1.54634	10	0.951685	114.765	NA	NA
792	I04	3	-1.59725	7	0.9714	119.063	NA	NA
793	I04	3	-1.54634	8	0.922742	87.8515	123.48	211.331
794	I04	3	-1.54634	8	0.962383	92.8154	NA	NA
795	I04	3	-1.54634	8	0.240924	54.4595	227.453	281.913
796	I04	3	-1.59725	3	0.999892	82.8659	202.113	284.979
797	I04	3	-1.59725	3	0.973374	30.8659	168.483	199.349
798	I04	3	-1.6882	7	0.966706	139.796	146.15	285.946
799	I04	3	-1.6882	7	0.984889	175.65	209.943	385.593
800	I04	3	-1.58134	11	0.99864	126.749	135.418	262.167
801	I04	3	-1.64679	5	0.926742	90.9904	NA	NA
802	I04	3	-1.62816	6	0.943734	121.983	NA	NA
803	I04	3	-1.64679	9	0.902656	104.886	NA	NA
804	I04	3	-1.64224	5	0.957944	85.2406	168.141	253.382
805	I10	3	-1.64224	6	0.898241	93.9989	NA	NA
806	I04	3	-1.7282	5	0.98471	177.257	308.871	486.128
807	I04	3	-2.17145	9	0.97757	112.697	276.214	388.911
808	I04	3	-0.421368	12	0.739041	67.5062	NA	NA
809	I04	3	-0.421368	10	0.728171	79.4728	NA	NA
810	I04	3	-0.747621	12	0.47293	67.574	417.698	485.272
811	I04	3	-0.421368	9	0.834339	92.2096	NA	NA
812	I04	3	-0.421368	1	0.999892	88.5656	NA	NA
813	I04	3	-0.415005	2	0.975838	67.2743	NA	NA
814	I04	3	-0.251276	3	0.999618	101.6	NA	NA
815	I04	3	-0.665196	9	0.841748	90.4206	75.844	166.265
816	I04	3	-0.727008	3	0.879434	62.4525	185.309	247.762
817	I04	3	-0.697358	2	0.999017	112.687	NA	NA
818	I04	3	-0.76155	3	0.9989	67.9989	NA	NA
819	I04	3	-1.59725	5	0.945611	138.81	117.455	256.265
820	I04	3	-1.59725	6	0.98822	181.236	265.905	447.142
821	I04	3	-1.66144	1	0.999892	141.683	272.353	414.036
822	I04	1	-0.544244	11	0.986538	48.2928	378.534	426.827
823	I04	1	-0.212349	8	0.974629	37.8516	29.7596	67.6112
824	I04	1	-0.212349	1	0.999892	62.7901	53.5507	116.341
825	I04	1	-0.330119	2	0.999892	26.7866	185.529	212.316
826	I04	1	-0.697519	3	0.999892	5.07452	96.122	101.196
827	I04	1	-0.411984	6	0.982845	32.7898	129.33	162.12
828	I04	1	-0.485667	7	0.999843	25.5626	32.3038	57.8664
829	I04	1	-0.207403	3	0.0854511	54.3956	39.3286	93.7242
830	I04	1	-0.220584	4	0.999892	21.9023	27.6659	49.5682
831	I04	1	-0.185133	2	0.999892	47.7627	103.723	151.486
832	I04	1	-0.185133	1	0.999892	24.1834	49.7395	73.9229
833	I04	1	-0.519353	7	0.99434	35.2662	29.2078	64.474
834	I04	1	-0.413401	7	0.998588	27.2646	129.5	156.764
835	I04	1	-0.496628	2	0.999443	37.2365	10.0431	47.2795
836	I04	1	-0.469813	7	0.998902	53.8332	29.5316	83.3648
837	I04	1	-0.469813	3	0.999316	31.0981	30.1403	61.2384
838	I04	1	-0.394766	10	0.98405	37.9187	67.6678	105.587
839	I04	1	-0.394766	8	0.99781	48.5427	97.3946	145.937
840	I04	1	-0.480721	9	0.996122	41.1839	12.4781	53.662
841	I04	1	-0.245689	8	0.923792	27.7459	19.3804	47.1263
842	I04	1	-0.350278	22	0.935093	72.4885	109.704	182.192
843	I04	1	-1.19076	4	0.982385	69.1841	167.605	236.79
844	I04	1	-1.20167	5	0.999667	47.3683	NA	NA
845	I04	1	-1.46766	5	0.99958	47.8326	NA	NA
846	I04	1	-2.28149	11	0.995539	40.3888	NA	NA
847	I10	1	0.543731	5	0.851992	27.2991	46.8925	74.1916
848	I10	1	0.529187	8	0.974782	5.89277	29.5849	35.4777
849	I10	1	0.436869	5	0.297086	6.5284	44.0222	50.5506
850	I10	1	0.32728	8	0.528082	26.1121	53.0688	79.1809
851	I10	1	0.531459	6	0.681695	16.0599	121.029	137.089
852	I10	1	0.460503	1	0.999892	0.346102	106.08	106.426
853	I10	1	0.0620907	4	0.533473	0.858116	12.835	13.6931
854	I10	1	0.0620907	7	0.874831	11.3814	77.0652	88.4466
855	I10	1	0.0152234	8	0.452757	26.6869	122.976	149.663
856	I04	1	-1.12764	12	0.722546	168.892	234.584	403.476
857	I04	1	-1.29126	19	0.507174	95.0109	203.158	298.169
858	I04	1	-1.71087	4	0.99988	195.497	186.452	381.949
859	I10	1	0.122139	2	0.999892	2.33426	85.0129	87.3471
860	I06	1	0.322067	4	0.882745	35.2317	NA	NA
861	I04	1	-0.605201	7	0.502769	21.5986	64.5624	86.161
862	I04	1	-0.638433	7	0.0389979	43.2829	255.157	298.44
863	I04	1	-0.638433	9	0.0799093	68.8232	256.143	324.966
864	I04	1	-0.638433	12	0.208592	62.6834	294.395	357.078
865	I04	1	-0.653539	8	0.525021	56.7879	NA	NA
866	I04	1	-0.653539	13	0.704967	100.084	NA	NA
867	I04	1	-0.653539	11	0.58717	104.075	NA	NA
868	I04	1	-0.645358	20	0.668336	90.1602	NA	NA
869	I04	1	-0.633995	7	0.946799	54.1281	NA	NA
870	I04	1	-0.633995	14	0.896061	116.788	NA	NA
871	I04	1	-0.633995	12	0.952907	73.353	NA	NA
872	I04	1	-0.633995	14	0.779184	31.8332	NA	NA
873	I04	1	-0.633995	21	0.687842	69.4933	NA	NA
874	I04	1	-0.633995	17	0.594837	60.3254	NA	NA
875	I04	1	-0.633995	12	0.886148	70.3015	NA	NA
876	I04	1	-0.633995	12	0.924704	107.517	NA	NA
877	I04	1	-0.635359	11	0.895844	122.6	NA	NA
878	I04	1	-0.635359	13	0.828475	75.2833	NA	NA
879	I04	1	-0.547586	15	0.8147	31.9712	NA	NA
880	I04	1	-0.547586	4	0.815028	18.1002	NA	NA
881	I04	1	-0.547586	17	0.75517	104.098	NA	NA
882	I04	1	-0.547586	9	0.983557	100.496	NA	NA
883	I04	1	-0.547586	12	0.568725	72.0998	NA	NA
884	I04	1	-0.510317	9	0.991373	85.2241	NA	NA
885	I04	1	-0.547586	12	0.695091	101.322	NA	NA
886	I04	1	-0.547586	9	0.506514	93.3713	NA	NA
887	I04	1	-0.510317	7	0.948391	76.2283	NA	NA
888	I04	1	-0.510317	11	0.859164	45.2728	NA	NA
889	I04	1	-0.630814	15	0.842822	87.8003	198.053	285.853
890	I04	1	-0.645358	16	0.839379	42.5569	NA	NA
891	I04	1	-0.645358	15	0.655255	31.3956	NA	NA
892	I04	1	-0.629905	12	0.834351	46.0976	NA	NA
893	I04	1	-0.645358	16	0.689059	31.744	NA	NA
894	I04	1	-0.645358	14	0.697187	61.5052	NA	NA
895	I04	1	-0.645358	20	0.632526	76.2122	NA	NA
896	I04	1	-0.599908	20	0.0792534	34.9156	116.775	151.691
897	I04	1	-0.599908	19	0.110643	32.0821	89.1396	121.222
898	I04	1	-0.641722	16	0.649401	59.8771	NA	NA
899	I04	1	-0.641722	11	0.166948	34.9896	NA	NA
900	I04	1	-0.599908	19	0.175694	32.0403	195.322	227.362
901	I04	1	-0.641722	10	0.558388	42.313	NA	NA
902	I04	1	-0.641722	22	0.690592	48.003	NA	NA
903	I04	1	-0.636214	8	0.72902	58.5317	182.4	240.932
904	I04	1	-0.641722	17	0.793624	73.3162	NA	NA
905	I04	1	-0.641722	19	0.515771	42.3449	NA	NA
906	I04	1	-0.62536	13	0.913825	64.6501	NA	NA
907	I04	1	-0.770801	16	0.811273	45.6002	83.9754	129.576
908	I04	1	-0.770801	20	0.897729	100.551	121.645	222.196
909	I04	1	-0.770801	16	0.652866	60.5623	89.1299	149.692
910	I04	1	-0.733986	11	0.724308	57.8827	180.857	238.74
911	I04	1	-0.808525	15	0.87473	56.044	NA	NA
912	I04	1	-0.830341	18	0.525422	52.5561	NA	NA
913	I04	1	-0.83534	14	0.67858	64.6865	NA	NA
914	I04	1	-0.743477	9	0.99346	73.5345	267.809	341.343
915	I04	1	-0.717116	10	0.561956	42.4117	NA	NA
916	I04	1	-1.0172	12	0.764735	85.9984	181.344	267.342
917	I04	1	-1.0172	19	0.803906	92.966	100.76	193.726
918	I04	1	-1.08764	18	0.798583	114.128	97.5	211.628
919	I04	1	-1.08764	17	0.843629	94.0264	77.85	171.876
920	I04	1	-0.984418	8	0.933791	204.67	322.718	527.388
921	I04	1	-1.11537	14	0.917181	114.19	200.239	314.429
922	I04	1	-1.24995	18	0.920454	49.6322	95.49	145.122
923	I04	1	-0.991235	10	0.815222	140.864	NA	NA
924	I04	1	-0.995326	12	0.910831	188.11	353.183	541.293
925	I04	1	-0.796654	15	0.591931	66.2677	297.316	363.583
926	I04	1	-0.720698	9	0.58334	38.2743	225.392	263.667
927	I04	1	-0.907098	17	0.956435	93.3767	253.652	347.029
928	I04	1	-0.907098	13	0.782864	16.5158	NA	NA
929	I04	1	-0.907098	9	0.852835	28.3952	NA	NA
930	I04	1	-0.907098	13	0.602174	53.5084	NA	NA
931	I04	1	-0.897099	16	0.826789	66.0609	NA	NA
932	I04	1	-1.11173	12	0.989591	87.3336	230.512	317.846
933	I04	1	-0.998507	12	0.694137	23.4321	NA	NA
934	I04	1	-1.01669	13	0.884116	113.627	128.12	241.747
935	I04	1	-1.11173	12	0.606444	68.1719	148.18	216.352
936	I04	1	-1.11173	15	0.671402	70.2057	NA	NA
937	I04	1	-1.00805	15	0.776216	70.7611	155.227	225.988
938	I04	1	-1.00805	18	0.658573	58.3281	165.34	223.668
939	I04	1	-1.12764	5	0.995781	14.6993	NA	NA
940	I04	1	-1.12764	17	0.853603	113.517	NA	NA
941	I04	1	-1.06168	18	0.400794	25.8257	224.565	250.391
942	I04	1	-1.04668	16	0.536017	49.4993	NA	NA
943	I04	1	-1.179	15	0.746292	103.461	NA	NA
944	I04	1	-1.37449	17	0.993339	67.0902	184.83	251.92
945	I04	1	-0.945277	6	0.998592	56.9025	NA	NA
946	I04	1	-0.817962	14	0.868948	29.4884	71.0435	100.532
947	I04	1	-0.817962	16	0.89007	26.878	105.468	132.346
948	I04	1	-0.817962	8	0.956562	12.354	67.2245	79.5785
949	I04	1	-0.949822	7	0.794623	69.1841	394.203	463.387
950	I04	1	-1.41903	14	0.988395	85.8883	114.558	200.446
951	I04	1	-1.41903	17	0.98068	60.1694	98.9363	159.106
952	I04	1	-1.41903	18	0.969512	70.322	138.716	209.038
953	I04	1	-1.17213	17	0.884724	116.137	NA	NA
954	I04	1	-1.17213	20	0.585607	121.161	353.102	474.263
955	I04	1	-1.17213	18	0.52467	111.305	332.954	444.259
956	I04	1	-1.54038	16	0.8226	84.298	562.72	647.018
957	I04	1	-1.54038	18	0.830128	69.01	376.942	445.952
958	I04	1	-1.54038	16	0.875609	85.8306	282.706	368.537
959	I04	1	-1.94596	6	0.976411	103.409	159.193	262.602
960	I04	1	-1.94596	5	0.953433	111.876	147.646	259.522
961	I04	1	-1.66088	10	0.381241	81.307	193.533	274.84
962	I04	1	-1.64088	13	0.495365	66.7042	215.629	282.333
963	I04	1	-1.62537	11	0.979792	48.7631	NA	NA
964	I04	1	-1.62537	11	0.979885	49.0747	NA	NA
965	I04	1	-1.62537	16	0.923966	34.116	NA	NA
966	I04	1	-1.62537	12	0.719999	30.041	NA	NA
967	I04	1	-1.62537	3	0.999892	93.9267	NA	NA
968	I04	1	-1.78814	7	0.974081	98.597	NA	NA
969	I04	1	-1.78814	15	0.949011	79.1628	NA	NA
970	I04	1	-1.78723	4	0.997733	88.0187	NA	NA
971	I04	1	-1.80632	14	0.950156	40.4248	NA	NA
972	I04	1	-1.80632	14	0.916356	39.8113	NA	NA
973	I04	1	-1.80632	16	0.74531	41.027	NA	NA
974	I04	1	-1.37529	2	0.999892	86.0792	405.664	491.744
975	I04	1	-1.87909	9	0.996807	82.1956	NA	NA
976	I04	1	-1.78132	12	0.949095	82.5339	NA	NA
977	I04	1	-1.57902	2	0.965418	0.451749	70.2947	70.7464
978	I04	1	-1.57902	3	0.992823	0.442939	70.6615	71.1044
979	I04	1	-1.57902	2	0.614371	0.199935	117.021	117.221
980	I04	1	-1.76678	8	0.997319	122.253	NA	NA
981	I04	1	-1.91682	10	0.964251	51.4634	NA	NA
982	I04	1	-1.91682	2	0.999892	85.7807	NA	NA
983	I04	1	-1.91682	3	0.999892	96.6816	NA	NA
984	I04	1	-2.00226	5	0.986075	47.419	NA	NA
985	I04	1	-1.78223	9	0.975918	82.6754	NA	NA
986	I04	1	-1.78223	4	0.98014	86.0142	NA	NA
987	I04	1	-1.78223	10	0.961185	74.5	NA	NA
988	I04	1	-1.91682	10	0.987558	83.5213	NA	NA
989	I04	1	-1.91682	9	0.891728	36.6454	NA	NA
990	I04	1	-1.925	3	0.999892	77.5257	NA	NA
991	I04	1	-1.925	6	0.999892	48.6917	NA	NA
992	I04	1	-1.74854	3	0.999892	43.3147	NA	NA
993	I04	1	-1.74854	9	0.990943	76.3585	NA	NA
994	I04	1	-1.8695	8	0.996401	142.667	188.834	331.501
995	I04	1	-0.544244	8	0.994549	38.3444	327.522	365.866
996	I04	1	-0.544244	1	0.999892	48.5119	226.822	275.334
997	I04	1	-0.212349	9	0.895434	61.3724	124.875	186.248
998	I04	1	-0.625654	1	0.999892	59.7984	189.736	249.534
999	I04	1	-0.616564	6	0.993957	19.5175	169.605	189.123
1000	I04	1	-0.316939	15	0.897904	57.8494	376.376	434.225
1001	I04	1	-0.695246	9	0.844963	9.81772	116.993	126.811
1002	I04	1	-0.700246	8	0.984822	37.4805	260.414	297.895
1003	I04	1	-0.220584	5	0.835637	43.7173	27.6275	71.3448
1004	I04	1	-0.597528	2	0.999892	91.1199	57.9728	149.093
1005	I04	1	-0.085543	5	0.997096	21.4015	53.3239	74.7254
1006	I04	1	-0.519353	6	0.992339	21.8171	16.6024	38.4195
1007	I04	1	-0.496628	6	0.989011	62.2444	65.4107	127.655
1008	I04	1	-0.697679	11	0.734486	80.2742	209.054	289.328
1009	I04	1	-0.479865	9	0.907817	56.4994	189.688	246.188
1010	I04	1	-0.727115	11	0.708453	80.0564	263.866	343.923
1011	I04	1	-0.803926	8	0.812267	70.0186	185.615	255.634
1012	I04	1	-0.848467	6	0.89969	70.5526	425.218	495.771
1013	I04	1	-1.23172	9	0.983595	208.867	192.084	400.951
1014	I04	1	-1.05214	3	0.997671	99.7856	288.131	387.917
1015	I04	1	-1.19213	3	0.999892	36.6352	140.11	176.745
1016	I10	2	0.460503	7	0.671372	24.0169	90.2174	114.234
1017	I10	2	0.437324	4	0.230579	23.5867	77.704	101.291
1018	I10	2	0.460503	5	0.389692	41.3937	84.8955	126.289
1019	I04	2	-0.085543	2	0.999892	57.4498	23.5716	81.0213
1020	I04	2	-0.641722	16	0.640318	58.1183	NA	NA
1021	I04	2	-0.586272	4	0.540256	36.6191	184.542	221.161
1022	I04	2	-0.501227	15	0.750383	45.5035	186.659	232.163
1023	I04	2	-0.774891	13	0.573476	75.867	270	345.867
1024	I04	2	-0.882154	11	0.8924	69.0473	NA	NA
1025	I04	2	-0.76802	13	0.471903	31.47	210.236	241.706
1026	I04	2	-1.09128	12	0.93787	140.701	331.115	471.816
1027	I04	2	-1.43085	8	0.95047	184.408	322.934	507.343
1028	I04	2	-1.04168	13	0.932646	216.548	273.876	490.424
1029	I04	2	-1.164	12	0.735293	53.0346	NA	NA
1030	I04	2	-1.12531	8	0.980382	98.33	408.338	506.668
1031	I10	2	-0.0884569	10	0.652548	8.42644	NA	NA
1032	I10	2	0.0152234	7	0.501362	29.6633	17.1278	46.791
1033	I10	2	0.0152234	6	0.00222194	9.8576	97.4366	107.294
1034	I05	2	0.397113	5	0.000108108	0.606258	NA	NA
1035	I05	2	0.397113	10	0.0269549	49.4579	NA	NA
1036	I05	2	0.397113	5	0.966681	40.3974	NA	NA
1037	I05	2	0.397113	3	0.015308	20.8823	NA	NA
1038	I05	2	0.397113	5	0.703397	7.70315	NA	NA
1039	I05	2	0.397113	8	0.000108108	18.4742	NA	NA
1040	I05	2	0.397113	3	0.0216185	1.25642	NA	NA
1041	I05	2	0.397113	6	0.509623	12.0569	NA	NA
1042	I05	2	0.184753	7	0.00834797	18.434	NA	NA
1043	I05	2	0.293888	4	0.982625	77.0419	NA	NA
1044	I05	2	0.20566	4	0.000108108	4.69274	NA	NA
1045	I05	2	-0.462834	1	0.000108108	13.1169	72.2905	85.4074
1046	I05	2	-0.462834	3	0.367056	29.4748	68.3142	97.7891
1047	I04	2	-0.284616	2	0.999892	32.4707	65.1707	97.6414
1048	I04	2	-0.302341	1	0.999892	11.2839	64.5926	75.8766
1049	I04	2	-0.302341	2	0.805545	16.0702	81.414	97.4843
1050	I04	2	-0.483287	1	0.999892	84.2148	90.9595	175.174
1051	I04	2	-0.544244	7	0.997048	34.5915	64.6961	99.2876
1052	I04	2	-0.626108	13	0.239327	159.119	160.076	319.195
1053	I04	2	-0.626108	15	0.484202	70.1125	155.303	225.415
1054	I04	2	-0.605201	3	0.220287	12.7452	94.5979	107.343
1055	I04	2	-0.738879	8	0.87296	71.4747	69.78	141.255
1056	I04	2	-0.330119	5	0.00284153	1.88295	205.757	207.64
1057	I04	2	-0.550206	2	0.000108108	19.9594	86.7643	106.724
1058	I04	2	-0.316939	10	0.484762	60.7854	353.937	414.722
1059	I04	2	-0.574749	4	0.395963	52.9941	72.831	125.825
1060	I04	2	-0.498393	7	0.999468	16.3743	92.6115	108.986
1061	I04	2	-0.589801	4	0.961817	27.7267	30.3853	58.1121
1062	I04	2	-0.589801	3	0.999892	23.8598	45.4892	69.349
1063	I04	2	-0.578439	1	0.000108108	80.5468	89.5023	170.049
1064	I04	2	-0.578439	4	0.400033	71.2172	97.9299	169.147
1065	I04	2	-0.589801	3	0.999892	60.6847	46.1508	106.836
1066	I04	2	-0.569349	3	0.000108108	38.7013	85.9148	124.616
1067	I04	2	-0.610655	1	0.999892	59.6758	282.54	342.216
1068	I04	2	-0.592528	1	0.999892	39.2932	32.5014	71.7946
1069	I04	2	-0.592528	2	0.999892	45.1294	37.8469	82.9763
1070	I04	2	-0.207403	2	0.945371	36.5649	27.0423	63.6072
1071	I04	2	-0.606618	7	0.999635	64.7052	102.232	166.937
1072	I04	2	-0.437944	8	0.738975	38.5143	319.706	358.221
1073	I04	2	-0.672976	7	0.731989	40.9089	151.943	192.852
1074	I04	2	-0.684338	8	0.800998	43.9876	359.698	403.686
1075	I04	2	-0.684338	7	0.905479	48.2133	250.517	298.73
1076	I04	2	-0.469813	8	0.995352	27.8677	83.4871	111.355
1077	I04	2	-0.480721	10	0.997428	58.6968	63.6113	122.308
1078	I04	2	-0.225637	11	0.979859	33.4872	55.4296	88.9168
1079	I04	2	-0.637123	7	0.763711	76.1722	404.264	480.436
1080	I04	2	-0.635305	11	0.694948	139.149	427.213	566.362
1081	I04	2	-0.735804	12	0.534313	67.4083	282.324	349.732
1082	I04	2	-0.548041	10	0.287586	57.976	NA	NA
1083	I04	2	-0.548041	11	0.0525644	48.4916	NA	NA
1084	I04	2	-0.653539	18	0.382978	93.4545	NA	NA
1085	I04	2	-0.653539	10	0.0938666	93.2451	NA	NA
1086	I04	2	-0.653539	14	0.230152	101.067	NA	NA
1087	I04	2	-0.653539	15	0.106109	83.8051	NA	NA
1088	I04	2	-0.548041	13	0.438383	50.1422	NA	NA
1089	I04	2	-0.653539	10	0.258124	72.627	NA	NA
1090	I04	2	-0.548041	11	0.536301	85.3934	NA	NA
1091	I04	2	-0.548041	11	0.5556	81.6232	NA	NA
1092	I04	2	-0.548041	10	0.740268	72.2096	NA	NA
1093	I04	2	-0.653539	12	0.495542	97.7947	NA	NA
1094	I04	2	-0.548041	13	0.611392	108.073	NA	NA
1095	I04	2	-0.653539	17	0.100763	57.6659	NA	NA
1096	I04	2	-0.645358	11	0.488955	93.7201	NA	NA
1097	I04	2	-0.645358	9	0.000108108	46.1545	NA	NA
1098	I04	2	-0.645358	10	0.174127	52.8833	NA	NA
1099	I04	2	-0.645358	6	0.75006	57.9218	NA	NA
1100	I04	2	-0.645358	16	0.258526	82.2698	NA	NA
1101	I04	2	-0.645358	11	0.0268267	73.6198	NA	NA
1102	I04	2	-0.645358	11	0.167983	69.6021	NA	NA
1103	I04	2	-0.633995	13	0.0937099	69.9383	NA	NA
1104	I04	2	-0.633995	16	0.307863	40.0055	NA	NA
1105	I04	2	-0.633995	14	0.624942	82.7672	NA	NA
1106	I04	2	-0.633995	11	0.127611	54.687	NA	NA
1107	I04	2	-0.633995	14	0.267565	65.1742	NA	NA
1108	I04	2	-0.633995	8	0.0188321	64.4854	NA	NA
1109	I04	2	-0.633995	15	0.41935	54.4689	NA	NA
1110	I04	2	-0.633995	17	0.26602	62.4776	NA	NA
1111	I04	2	-0.633995	17	0.26602	62.4776	NA	NA
1112	I04	2	-0.633995	18	0.484923	66.2981	NA	NA
1113	I04	2	-0.633995	12	0.93016	79.7932	NA	NA
1114	I04	2	-0.633995	12	0.134368	66.0598	NA	NA
1115	I04	2	-0.633995	14	0.119323	64.5148	NA	NA
1116	I04	2	-0.633995	6	0.55149	6.25695	NA	NA
1117	I04	2	-0.633995	9	0.00631239	63.5993	NA	NA
1118	I04	2	-0.633995	14	0.834994	67.8598	NA	NA
1119	I04	2	-0.633995	12	0.202565	62.51	NA	NA
1120	I04	2	-0.633995	7	0.391518	66.8848	NA	NA
1121	I04	2	-0.633995	11	0.0748595	40.4602	NA	NA
1122	I04	2	-0.633995	16	0.470071	88.9628	NA	NA
1123	I04	2	-0.635359	17	0.20722	72.3936	NA	NA
1124	I04	2	-0.635359	11	0.107685	71.7177	NA	NA
1125	I04	2	-0.62945	12	0.961942	38.8639	NA	NA
1126	I04	2	-0.325735	14	0.39183	42.8852	120.197	163.082
1127	I04	2	-0.635359	7	0.152127	56.7319	NA	NA
1128	I04	2	-0.635359	14	0.309323	67.9974	NA	NA
1129	I04	2	-0.547586	15	0.270252	78.813	NA	NA
1130	I04	2	-0.547586	13	0.866663	100.899	NA	NA
1131	I04	2	-0.547586	14	0.360965	77.9953	NA	NA
1132	I04	2	-0.547586	11	0.134082	58.7041	NA	NA
1133	I04	2	-0.633541	11	0.301163	54.3079	NA	NA
1134	I04	2	-0.547586	9	0.0793059	93.7247	NA	NA
1135	I04	2	-0.547586	15	0.186178	73.7491	NA	NA
1136	I04	2	-0.547586	18	0.603314	74.1521	NA	NA
1137	I04	2	-0.547586	8	0.193187	56.5377	NA	NA
1138	I04	2	-0.547586	10	0.466476	80.7628	NA	NA
1139	I04	2	-0.633541	23	0.726931	63.4385	NA	NA
1140	I04	2	-0.547586	11	0.0808413	53.2531	NA	NA
1141	I04	2	-0.547586	8	0.0589295	51.1492	NA	NA
1142	I04	2	-0.633541	8	0.0583506	45.4379	NA	NA
1143	I04	2	-0.510317	10	0.567463	52.734	NA	NA
1144	I04	2	-0.633541	10	0.10707	51.607	NA	NA
1145	I04	2	-0.52577	11	0.0767988	50.3105	NA	NA
1146	I04	2	-0.52577	12	0.250197	62.4376	NA	NA
1147	I04	2	-0.523497	14	0.813358	57.7637	NA	NA
1148	I04	2	-0.52577	10	0.373176	56.7873	NA	NA
1149	I04	2	-0.52577	8	0.13192	78.3634	NA	NA
1150	I04	2	-0.52577	8	0.590954	36.3892	NA	NA
1151	I04	2	-0.523497	12	0.0016172	33.1042	NA	NA
1152	I04	2	-0.60218	18	0.455791	61.5053	251.552	313.058
1153	I04	2	-0.60218	16	0.0907565	53.3656	183.631	236.997
1154	I04	2	-0.587582	1	0.999892	102.181	275.39	377.572
1155	I04	2	-0.667629	10	0.0576156	64.0128	183.39	247.402
1156	I04	2	-0.676264	13	0.511767	78.4964	289.954	368.45
1157	I04	2	-0.582583	10	0.927435	69.315	330.34	399.655
1158	I04	2	-0.664447	17	0.717451	54.7725	222.69	277.462
1159	I04	2	-0.609907	15	0.378376	66.7838	193.084	259.868
1160	I04	2	-0.689044	8	0.0210599	40.2591	231.547	271.806
1161	I04	2	-0.630814	14	0.808557	73.2444	NA	NA
1162	I04	2	-0.630814	8	0.837874	46.1393	NA	NA
1163	I04	2	-0.630814	8	0.95546	73.1234	NA	NA
1164	I04	2	-0.630814	12	0.266059	70.2992	248.584	318.883
1165	I04	2	-0.628996	15	0.483267	36.3868	NA	NA
1166	I04	2	-0.732222	8	0.00720353	38.8894	NA	NA
1167	I04	2	-0.645358	13	0.910466	47.2089	NA	NA
1168	I04	2	-0.645358	15	0.601566	54.1471	NA	NA
1169	I04	2	-0.732222	13	0.716202	46.5154	NA	NA
1170	I04	2	-0.645358	14	0.304119	51.147	NA	NA
1171	I04	2	-0.732222	9	0.975127	78.608	NA	NA
1172	I04	2	-0.645358	20	0.608396	44.43	NA	NA
1173	I04	2	-0.629905	21	0.400917	68.281	NA	NA
1174	I04	2	-0.645358	17	0.678396	45.8636	NA	NA
1175	I04	2	-0.645358	15	0.645164	87.6867	NA	NA
1176	I04	2	-0.645358	19	0.242714	62.6515	NA	NA
1177	I04	2	-0.645358	18	0.564165	46.324	NA	NA
1178	I04	2	-0.645358	14	0.1671	52.0444	NA	NA
1179	I04	2	-0.645358	14	0.450873	46.0064	NA	NA
1180	I04	2	-0.645358	17	0.47593	46.8266	NA	NA
1181	I04	2	-0.645358	18	0.773062	69.7435	NA	NA
1182	I04	2	-0.623943	13	0.615598	49.7804	181.405	231.186
1183	I04	2	-0.640813	14	0.379709	39.4171	NA	NA
1184	I04	2	-0.641722	20	0.361975	58.41	NA	NA
1185	I04	2	-0.586272	13	0.72728	52.1225	87.8574	139.98
1186	I04	2	-0.589908	11	0.0672276	57.5307	213.978	271.508
1187	I04	2	-0.586272	13	0.823158	68.4538	79.1978	147.652
1188	I04	2	-0.636214	12	0.151562	42.1821	184.387	226.57
1189	I04	2	-0.586272	17	0.857663	84.4201	161.967	246.387
1190	I04	2	-0.474411	9	0.0165727	47.3226	162.422	209.745
1191	I04	2	-0.483047	13	0.477351	55.1219	269.712	324.834
1192	I04	2	-0.62536	20	0.690166	60.1307	NA	NA
1193	I04	2	-0.62536	14	0.320579	37.6111	NA	NA
1194	I04	2	-0.62536	11	0.0810391	78.3613	NA	NA
1195	I04	2	-0.62536	22	0.519219	59.7976	NA	NA
1196	I04	2	-0.62536	20	0.163444	60.5347	NA	NA
1197	I04	2	-0.62536	16	0.243483	57.265	NA	NA
1198	I04	2	-0.483047	12	0.106413	69.4156	276.838	346.254
1199	I04	2	-0.62536	16	0.457554	82.1427	NA	NA
1200	I04	2	-0.609907	14	0.161712	80.2843	52.7012	132.985
1201	I04	2	-0.72626	6	0.000108108	48.779	181.818	230.597
1202	I04	2	-0.501227	21	0.317458	58.5217	215.84	274.361
1203	I04	2	-0.501227	18	0.0720063	45.5072	343.221	388.728
1204	I04	2	-0.501227	18	0.546213	44.513	221.461	265.974
1205	I04	2	-0.642631	16	0.44531	105.073	140.99	246.063
1206	I04	2	-0.642631	18	0.485101	97.2333	149.932	247.165
1207	I04	2	-0.642631	16	0.41136	91.7316	NA	NA
1208	I04	2	-0.581219	17	0.605742	82.1604	NA	NA
1209	I04	2	-0.581219	17	0.140229	32.7866	NA	NA
1210	I04	2	-0.581219	17	0.478954	50.5338	NA	NA
1211	I04	2	-0.581219	13	0.427068	57.4244	NA	NA
1212	I04	2	-0.597127	14	0.88129	63.528	NA	NA
1213	I04	2	-0.597127	11	0.579862	50.6633	NA	NA
1214	I04	2	-0.597127	14	0.486324	58.3774	NA	NA
1215	I04	2	-0.597127	13	0.503851	43.2969	NA	NA
1216	I04	2	-0.597127	18	0.667296	54.3391	NA	NA
1217	I04	2	-0.597127	13	0.178508	47.9221	NA	NA
1218	I04	2	-0.597127	13	0.66837	49.6711	NA	NA
1219	I04	2	-0.667174	8	0.596642	63.1605	198.253	261.414
1220	I04	2	-0.466177	16	0.74179	59.2897	199.933	259.223
1221	I04	2	-0.733986	15	0.384892	63.8429	265.996	329.839
1222	I04	2	-0.733986	14	0.874017	95.1351	261.944	357.079
1223	I04	2	-0.660758	12	0.883069	72.0522	266.785	338.837
1224	I04	2	-0.660758	15	0.671761	64.3076	264.298	328.605
1225	I04	2	-0.931294	13	0.717779	79.7093	NA	NA
1226	I04	2	-0.825796	5	0.885849	41.1728	264.337	305.51
1227	I04	2	-0.788072	20	0.667409	74.8369	NA	NA
1228	I04	2	-0.842612	10	0.414275	98.218	182.099	280.317
1229	I04	2	-0.808525	20	0.812818	70.2256	NA	NA
1230	I04	2	-0.813979	18	0.489262	37.2279	NA	NA
1231	I04	2	-0.813979	15	0.756521	24.6943	NA	NA
1232	I04	2	-0.830341	20	0.744797	48.1056	NA	NA
1233	I04	2	-0.83534	12	0.0837317	30.3361	NA	NA
1234	I04	2	-0.83534	15	0.173129	58.8065	NA	NA
1235	I04	2	-0.83534	8	0.147787	60.5023	NA	NA
1236	I04	2	-0.83534	12	0.16592	76.429	NA	NA
1237	I04	2	-0.592074	11	0.377381	76.8829	NA	NA
1238	I04	2	-0.588892	16	0.399912	73.4932	NA	NA
1239	I04	2	-0.588892	16	0.289837	60.0021	NA	NA
1240	I04	2	-0.588892	16	0.684718	67.5152	NA	NA
1241	I04	2	-0.588892	15	0.0817689	57.169	NA	NA
1242	I04	2	-0.588892	9	0.010184	106.281	NA	NA
1243	I04	2	-0.83534	17	0.768077	81.6624	266.065	347.727
1244	I04	2	-0.717116	12	0.000512461	58.704	NA	NA
1245	I04	2	-0.717116	13	0.391028	60.8037	NA	NA
1246	I04	2	-0.717116	17	0.511238	69.8019	NA	NA
1247	I04	2	-0.903061	12	0.896661	82.06	NA	NA
1248	I04	2	-0.969018	10	0.0671535	79.9939	288.256	368.25
1249	I04	2	-0.717116	11	0.261343	57.7514	NA	NA
1250	I04	2	-0.897153	8	0.188983	79.6499	NA	NA
1251	I04	2	-0.717116	14	0.202792	65.6207	NA	NA
1252	I04	2	-0.717116	8	0.1522	66.9934	NA	NA
1253	I04	2	-0.717116	14	0.509232	64.3768	NA	NA
1254	I04	2	-0.717116	13	0.124168	82.7749	NA	NA
1255	I04	2	-0.717116	13	0.0906446	65.7707	NA	NA
1256	I04	2	-0.625707	12	0.304004	79.1219	NA	NA
1257	I04	2	-0.625707	13	0.205595	82.3471	NA	NA
1258	I04	2	-0.875337	21	0.750509	74.1047	56.8114	130.916
1259	I04	2	-0.875337	22	0.761016	81.8506	74.6779	156.529
1260	I04	2	-0.875337	17	0.899052	102.602	40.0119	142.614
1261	I04	2	-1.05219	20	0.919091	94.4628	118.54	213.003
1262	I04	2	-0.875337	22	0.580746	58.3017	NA	NA
1263	I04	2	-0.875337	20	0.747413	74.1507	NA	NA
1264	I04	2	-1.08764	10	0.714031	125.076	170.248	295.324
1265	I04	2	-0.98669	12	0.349029	58.0194	NA	NA
1266	I04	2	-0.798472	15	0.595144	38.8691	NA	NA
1267	I04	2	-0.976236	4	0.760475	173.708	313.305	487.012
1268	I04	2	-0.798472	15	0.251339	32.1002	NA	NA
1269	I04	2	-1.09446	14	0.948438	139.312	103.7	243.012
1270	I04	2	-0.798472	22	0.5174	68.0628	NA	NA
1271	I04	2	-0.976236	9	0.359081	97.0894	112.89	209.979
1272	I04	2	-0.798472	11	0.631685	61.7293	NA	NA
1273	I04	2	-0.984418	10	0.776928	84.8633	97.17	182.033
1274	I04	2	-0.984418	8	0.647076	126.372	299.514	425.886
1275	I04	2	-0.780746	9	0.574132	65.4142	196.28	261.694
1276	I04	2	-1.24995	20	0.931161	70.8065	383.446	454.253
1277	I04	2	-1.07674	15	0.332123	104.559	NA	NA
1278	I04	2	-0.922605	13	0.582272	66.7182	NA	NA
1279	I04	2	-1.13673	14	0.906472	107.579	119.89	227.469
1280	I04	2	-0.991235	12	0.179303	138.646	439.983	578.628
1281	I04	2	-1.08446	16	0.757347	118.268	105.79	224.058
1282	I04	2	-1.0431	16	0.432254	39.5184	NA	NA
1283	I04	2	-1.00851	10	0.954117	148.615	69.27	217.885
1284	I04	2	-1.0431	17	0.729501	58.8829	NA	NA
1285	I04	2	-1.00851	11	0.698313	195.656	160.838	356.494
1286	I04	2	-1.08446	16	0.635515	102.694	84.74	187.434
1287	I04	2	-1.0431	11	0.934047	55.1211	NA	NA
1288	I04	2	-0.986236	17	0.112655	78.842	NA	NA
1289	I04	2	-0.986236	17	0.834803	117.866	NA	NA
1290	I04	2	-0.986236	14	0.842271	111.616	NA	NA
1291	I04	2	-0.907098	17	0.245927	76.8171	NA	NA
1292	I04	2	-0.907098	14	0.399456	116.459	NA	NA
1293	I04	2	-0.907098	15	0.384931	77.0317	NA	NA
1294	I04	2	-1.10264	16	0.502282	100.551	NA	NA
1295	I04	2	-1.11173	13	0.306822	74.4308	NA	NA
1296	I04	2	-1.01669	13	0.732483	110.896	150.64	261.536
1297	I04	2	-1.49675	5	0.999785	77.6365	239.874	317.51
1298	I04	2	-1.49675	1	0.999892	76.9913	188.906	265.897
1299	I04	2	-1.49675	2	0.999892	7.47646	225.921	233.398
1300	I04	2	-1.11173	12	0.120805	104.103	NA	NA
1301	I04	2	-1.49675	3	0.999892	50.6692	248.779	299.448
1302	I04	2	-1.11173	8	0.470716	80.8856	266.98	347.866
1303	I04	2	-1.11173	16	0.57912	61.1116	NA	NA
1304	I04	2	-0.977145	16	0.201678	110.31	220.382	330.692
1305	I04	2	-0.876192	10	0.00284935	46.0219	79.0355	125.057
1306	I04	2	-0.876192	16	0.0995682	76.9725	149.409	226.381
1307	I04	2	-0.977145	16	0.0842856	66.0909	239.806	305.897
1308	I04	2	-1.01669	12	0.57535	103.914	232.963	336.877
1309	I04	2	-1.12264	17	0.545515	68.5475	NA	NA
1310	I04	2	-1.04168	14	0.840646	83.1331	120.3	203.433
1311	I04	2	-1.04168	13	0.514225	79.7708	NA	NA
1312	I04	2	-1.04168	12	0.851069	160.392	206.635	367.027
1313	I04	2	-1.04168	18	0.809613	99.2952	151.05	250.345
1314	I04	2	-1.12764	16	0.787188	119.314	NA	NA
1315	I04	2	-1.06168	9	0.929554	241.706	269.705	511.412
1316	I04	2	-1.06168	14	0.92532	92.4389	NA	NA
1317	I04	2	-1.06168	11	0.942181	156.841	183.142	339.983
1318	I04	2	-1.179	14	0.885902	51.8095	NA	NA
1319	I04	2	-1.164	16	0.745865	101.78	NA	NA
1320	I04	2	-1.164	18	0.653709	65.5379	NA	NA
1321	I04	2	-1.164	13	0.439525	63.3024	NA	NA
1322	I04	2	-1.164	14	0.76572	65.0833	NA	NA
1323	I04	2	-1.164	15	0.77576	50.9447	NA	NA
1324	I04	2	-1.179	14	0.870599	68.6325	NA	NA
1325	I04	2	-1.179	16	0.771667	57.5468	NA	NA
1326	I04	2	-1.12491	17	0.637622	69.2113	NA	NA
1327	I04	2	-1.179	13	0.917266	53.5824	NA	NA
1328	I04	2	-1.12491	14	0.881189	58.3993	NA	NA
1329	I04	2	-0.945277	13	0.926108	79.0143	NA	NA
1330	I04	2	-1.21081	17	0.90179	111.917	NA	NA
1331	I04	2	-1.41812	10	0.980274	55.6074	68.103	123.71
1332	I04	2	-1.4313	12	0.992875	52.8385	74.4767	127.315
1333	I04	2	-0.787965	11	0.161041	44.1378	193.196	237.334
1334	I04	2	-1.14218	8	0.695052	76.869	NA	NA
1335	I04	2	-1.4313	11	0.993868	52.4439	80.9795	133.423
1336	I04	2	-1.14218	11	0.925042	75.7119	NA	NA
1337	I04	2	-1.14218	10	0.875342	47.5137	NA	NA
1338	I04	2	-1.4313	8	0.998909	47.7236	316.897	364.621
1339	I04	2	-1.4313	7	0.999892	59.5087	NA	NA
1340	I04	2	-1.4313	6	0.930025	54.4985	68.6994	123.198
1341	I04	2	-0.787965	12	0.492195	63.2902	183.78	247.07
1342	I04	2	-1.59089	5	0.999892	66.9094	197.166	264.076
1343	I04	2	-1.18082	17	0.427315	42.3015	NA	NA
1344	I04	2	-1.05214	15	0.624475	63.3856	210.443	273.829
1345	I04	2	-1.54265	4	0.999698	137.268	213.877	351.145
1346	I04	2	-1.0935	11	0.477883	33.2318	NA	NA
1347	I04	2	-1.06805	8	0.822826	57.451	NA	NA
1348	I04	2	-1.06805	5	0.720308	94.8805	450.199	545.079
1349	I04	2	-1.06805	15	0.740321	89.661	NA	NA
1350	I04	2	-1.0935	12	0.717991	63.3464	NA	NA
1351	I04	2	-1.10986	11	0.339369	41.6317	NA	NA
1352	I04	2	-1.10986	11	0.679481	65.2644	NA	NA
1353	I04	2	-1.19718	16	0.832551	78.8777	NA	NA
1354	I04	2	-1.10986	15	0.935966	90.2662	NA	NA
1355	I04	2	-1.19718	15	0.689386	62.5176	NA	NA
1356	I04	2	-1.10986	10	0.667998	64.9846	NA	NA
1357	I04	2	-0.949822	6	0.991277	92.0856	372.38	464.466
1358	I04	2	-1.64724	2	0.999892	66.8502	191.903	258.753
1359	I04	2	-1.15713	15	0.584607	116.008	203.191	319.199
1360	I04	2	-0.951185	13	0.287854	53.7602	410.17	463.931
1361	I04	2	-1.7891	1	0.999892	11.2671	229.449	240.716
1362	I04	2	-1.29126	11	0.741888	132.207	96.7446	228.951
1363	I04	2	-1.29126	13	0.804099	213.968	147.336	361.304
1364	I04	2	-1.29126	12	0.827497	118.338	141.765	260.103
1365	I04	2	-1.2999	11	0.550845	61.2337	373.632	434.866
1366	I04	2	-1.34671	9	0.692635	133.549	298.368	431.917
1367	I04	2	-1.34671	11	0.833442	106.9	187.73	294.63
1368	I04	2	-1.34671	11	0.495153	102.132	191.505	293.636
1369	I04	2	-0.874775	3	0.999038	122.546	435.118	557.663
1370	I04	2	-1.57174	5	0.932967	101.529	190.957	292.485
1371	I04	2	-1.5372	15	0.480798	64.9329	NA	NA
1372	I04	2	-1.55629	18	0.80302	78.7679	NA	NA
1373	I04	2	-1.55629	7	0.994714	65.8348	407.812	473.647
1374	I04	2	-1.55629	11	0.545641	104.175	NA	NA
1375	I04	2	-1.51584	12	0.767056	64.5499	191.049	255.599
1376	I04	2	-1.64088	6	0.900118	91.3074	186.108	277.415
1377	I04	2	-1.64088	15	0.587791	58.2416	408.515	466.757
1378	I04	2	-1.18167	15	0.772132	64.1021	193.294	257.396
1379	I04	2	-1.18167	14	0.646175	29.9459	287.524	317.47
1380	I04	2	-1.18167	18	0.726855	45.8563	258.129	303.985
1381	I04	2	-1.8341	11	0.552783	44.8776	426.986	471.864
1382	I04	2	-1.76814	5	0.983654	76.6288	272.441	349.069
1383	I04	2	-1.15122	18	0.207909	69.7373	83.2872	153.025
1384	I04	2	-1.48306	4	0.999658	74.9522	NA	NA
1385	I04	2	-1.48306	5	0.999155	71.183	NA	NA
1386	I04	2	-1.62537	6	0.943672	71.252	NA	NA
1387	I04	2	-1.62537	4	0.994561	68.3055	NA	NA
1388	I04	2	-1.62537	5	0.993009	46.0066	NA	NA
1389	I04	2	-1.78814	4	0.965487	51.5153	NA	NA
1390	I04	2	-1.78814	4	0.999331	56.9448	NA	NA
1391	I04	2	-1.62537	7	0.990974	59.1186	NA	NA
1392	I04	2	-1.62537	7	0.898023	70.4022	NA	NA
1393	I04	2	-1.62537	6	0.939815	39.6872	NA	NA
1394	I04	2	-1.78814	8	0.0957418	39.0631	NA	NA
1395	I04	2	-1.62537	7	0.958162	57.1138	NA	NA
1396	I04	2	-1.78814	8	0.216896	39.5583	NA	NA
1397	I04	2	-1.78814	9	0.800197	29.8972	NA	NA
1398	I04	2	-1.74087	4	0.944358	61.8123	NA	NA
1399	I04	2	-1.74087	7	0.896216	47.9693	NA	NA
1400	I04	2	-1.78723	8	0.982172	49.7992	NA	NA
1401	I04	2	-1.78723	12	0.979411	80.8811	NA	NA
1402	I04	2	-1.78723	4	0.999892	50.6332	NA	NA
1403	I04	2	-1.78723	5	0.998288	47.6794	NA	NA
1404	I04	2	-1.80632	9	0.995402	74.5406	NA	NA
1405	I04	2	-1.80632	5	0.97822	62.3658	NA	NA
1406	I04	2	-1.80632	15	0.669648	48.5949	NA	NA
1407	I04	2	-1.80632	16	0.724078	44.7071	NA	NA
1408	I04	2	-1.80632	7	0.951693	62.0884	NA	NA
1409	I04	2	-1.80632	7	0.0905254	31.7845	NA	NA
1410	I04	2	-1.80632	6	0.714855	44.8663	NA	NA
1411	I04	2	-1.80632	12	0.363137	28.9672	NA	NA
1412	I04	2	-1.80632	8	0.90755	40.8366	NA	NA
1413	I04	2	-1.87909	6	0.999227	56.9284	NA	NA
1414	I04	2	-1.80632	8	0.663671	37.0918	NA	NA
1415	I04	2	-1.80632	6	0.998378	54.0645	NA	NA
1416	I04	2	-1.87909	4	0.981981	61.5353	NA	NA
1417	I04	2	-1.80632	5	0.99659	39.1232	NA	NA
1418	I04	2	-1.80632	8	0.997743	32.1364	NA	NA
1419	I04	2	-1.80632	7	0.99953	54.0329	NA	NA
1420	I04	2	-1.78132	10	0.985158	59.237	NA	NA
1421	I04	2	-1.91318	9	0.792199	39.1291	NA	NA
1422	I04	2	-1.78132	4	0.999108	64.1887	NA	NA
1423	I04	2	-1.91318	7	0.729997	51.9627	NA	NA
1424	I04	2	-1.91318	9	0.161554	48.1648	NA	NA
1425	I04	2	-1.91318	7	0.596978	43.4533	NA	NA
1426	I04	2	-1.21718	3	0.97893	19.8108	172.983	192.793
1427	I04	2	-1.76678	7	0.965006	46.4394	NA	NA
1428	I04	2	-1.93454	8	0.496755	44.5348	NA	NA
1429	I04	2	-1.93454	5	0.989902	69.0924	NA	NA
1430	I04	2	-1.91682	9	0.994627	52.7636	NA	NA
1431	I04	2	-1.91682	6	0.996791	106.08	NA	NA
1432	I04	2	-1.93454	4	0.901435	63.4386	NA	NA
1433	I04	2	-1.93454	13	0.854399	60.7061	NA	NA
1434	I04	2	-1.93454	6	0.985362	65.1371	NA	NA
1435	I04	2	-2.00226	8	0.759807	48.6187	NA	NA
1436	I04	2	-1.93454	8	0.758248	88.6157	NA	NA
1437	I04	2	-1.93454	5	0.692793	95.4015	NA	NA
1438	I04	2	-2.00226	14	0.755669	44.5127	NA	NA
1439	I04	2	-1.91682	9	0.920736	62.4277	NA	NA
1440	I04	2	-1.91682	9	0.88449	63.8678	NA	NA
1441	I04	2	-1.91682	10	0.916667	79.8879	NA	NA
1442	I04	2	-2.00226	8	0.730038	52.5076	NA	NA
1443	I04	2	-1.91682	9	0.92885	92.3861	NA	NA
1444	I04	2	-1.91682	8	0.991652	61.5023	NA	NA
1445	I04	2	-2.00226	13	0.854399	60.7061	NA	NA
1446	I04	2	-1.91682	5	0.968675	50.6217	NA	NA
1447	I04	2	-2.00226	12	0.881656	69.6454	NA	NA
1448	I04	2	-2.00226	11	0.16426	51.3382	NA	NA
1449	I04	2	-2.00226	10	0.915511	50.7744	NA	NA
1450	I04	2	-1.925	6	0.999892	62.1826	NA	NA
1451	I04	2	-1.925	7	0.995608	80.9143	NA	NA
1452	I04	2	-1.925	5	0.995337	87.7075	NA	NA
1453	I04	2	-1.925	7	0.992068	2.87431	NA	NA
1454	I04	2	-1.57447	9	0.998305	6.05169	164.933	170.985
1455	I04	2	-1.57447	7	0.99568	9.91313	139.591	149.504
1456	I04	2	-1.925	1	0.999892	24.4985	NA	NA
1457	I04	2	-1.925	6	0.998827	56.6878	NA	NA
1458	I04	2	-1.74854	4	0.999892	57.6394	NA	NA
1459	I04	2	-1.74854	5	0.912153	60.6839	NA	NA
1460	I04	2	-1.88404	8	0.958064	54.4851	NA	NA
1461	I04	2	-1.88404	3	0.999892	49.5746	NA	NA
1462	I04	2	-1.88404	3	0.999892	48.883	NA	NA
1463	I04	2	-1.88404	4	0.995695	72.793	NA	NA
1464	I04	2	-1.88404	4	0.998584	44.4279	NA	NA
1465	I04	2	-1.88404	3	0.999892	31.5132	NA	NA
1466	I04	2	-1.88404	6	0.983902	31.4614	NA	NA
1467	I04	2	-1.88404	5	0.865339	39.0963	NA	NA
1468	I04	2	-1.88404	7	0.959926	50.3943	NA	NA
1469	I04	2	-2.02454	4	0.990085	29.0911	272.8	301.891
1470	I04	2	-2.01999	10	0.290755	71.0329	296.065	367.098
1471	I04	2	-2.28149	1	0.999892	54.5274	NA	NA
1472	I04	2	-2.31387	15	0.358572	36.1924	NA	NA
1473	I10	2	0.437324	3	0.971885	41.9682	119.045	161.013
1474	I04	2	-0.284616	1	0.999892	24.4426	64.7791	89.2217
1475	I04	2	-0.212349	13	0.918332	30.8746	61.5861	92.4607
1476	I04	2	-0.212349	10	0.857996	46.1886	44.0588	90.2474
1477	I04	2	-0.212349	7	0.85258	21.0953	46.5725	67.6678
1478	I04	2	-0.656159	9	0.437496	26.1423	39.0534	65.1957
1479	I04	2	-0.533844	8	0.610425	15.4568	83.4405	98.8973
1480	I04	2	-0.700246	16	0.926149	29.8885	89.9146	119.803
1481	I04	2	-0.686611	7	0.728046	7.53165	90.2878	97.8195
1482	I04	2	-0.470668	1	0.999892	38.6357	85.1786	123.814
1483	I04	2	-0.220584	4	0.989595	35.587	51.0037	86.5907
1484	I04	2	-0.0964511	2	0.99989	38.102	86.2853	124.387
1485	I04	2	-0.085543	7	0.998832	32.4936	43.6222	76.1158
1486	I04	2	-0.606618	9	0.998888	18.3768	48.7471	67.1239
1487	I04	2	-0.085543	4	0.99126	22.6805	25.9971	48.6776
1488	I04	2	-0.085543	3	0.977759	38.1094	32.0773	70.1867
1489	I04	2	-0.158317	14	0.945125	26.5498	34.2241	60.7739
1490	I04	2	-0.148318	12	0.973525	31.9666	25.5733	57.5399
1491	I04	2	-0.519353	5	0.994095	10.1729	40.0014	50.1743
1492	I04	2	-0.519353	6	0.99844	15.0365	25.9561	40.9925
1493	I04	2	-0.131501	10	0.989138	41.6204	62.3317	103.952
1494	I04	2	-0.469813	10	0.961952	20.5049	67.9585	88.4634
1495	I04	2	-0.259324	5	0.836477	19.6355	22.6222	42.2577
1496	I04	2	-0.617687	5	0.995557	11.7783	93.3881	105.166
1497	I04	2	-1.12764	10	0.829452	113.3	106.571	219.872
1498	I04	2	-0.988508	6	0.992502	113.957	229.647	343.604
1499	I04	2	-0.892554	2	0.996882	54.1737	179.758	233.931
1500	I04	2	-1.57174	7	0.991582	65.9437	186.394	252.338
1501	I04	2	-1.51584	9	0.970196	85.0112	184.462	269.473
1502	I04	2	-1.88182	3	0.992636	82.0147	411.685	493.699
1503	I04	2	-1.1294	3	0.9682	30.2294	90.0812	120.311
1504	I04	2	-1.81859	10	0.695339	25.3993	NA	NA
1505	I04	2	-1.91682	6	0.924032	54.6856	NA	NA
1506	I04	2	-1.925	1	0.999892	24.0306	400.652	424.683
1507	I04	2	-1.8695	4	0.999892	46.9921	NA	NA
1508	I04	2	-2.3883	4	0.967743	47.636	NA	NA
1509	I04	2	-2.66509	10	0.798855	47.1308	NA	NA
1510	I04	2	-2.37068	8	0.986472	42.9909	NA	NA
1511	I04	2	-2.62758	6	0.958193	56.6098	NA	NA
1512	I04	2	-2.71439	5	0.99874	35.8743	NA	NA
1513	I04	2	-2.8308	12	0.984002	38.8821	NA	NA
1514	I04	3	-0.747568	10	0.798683	185.018	280.124	465.142
1515	I04	3	-1.06168	17	0.394445	107.701	223.977	331.678
1516	I04	3	-1.21081	15	0.903336	71.1516	NA	NA
1517	I10	3	0.0998145	3	0.333105	26.6397	15.9581	42.5977
1518	I10	3	-0.0884569	8	0.770997	41.88	109.916	151.796
1519	I04	3	-0.468743	1	0.999892	73.7368	81.9572	155.694
1520	I04	3	-0.701101	1	0.999892	47.3779	50.6782	98.056
1521	I04	3	-0.503793	1	0.999892	50.3651	71.3102	121.675
1522	I04	3	-0.697011	7	0.979623	39.1588	149.893	189.052
1523	I04	3	-0.605201	1	0.999892	145.372	65.083	210.455
1524	I04	3	-0.411984	7	0.998543	38.9466	25.2428	64.1894
1525	I04	3	-0.498393	3	0.99989	23.4622	10.553	34.0152
1526	I04	3	-0.460214	2	0.773646	65.772	97.3399	163.112
1527	I04	3	-0.470668	1	0.999892	53.0059	72.885	125.891
1528	I04	3	-0.519353	3	0.999876	49.0145	14.6108	63.6253
1529	I04	3	-0.338007	14	0.975782	65.7608	72.947	138.708
1530	I04	3	-0.633995	7	0.557635	55.2357	NA	NA
1531	I04	3	-0.329371	15	0.958646	37.5808	NA	NA
1532	I04	3	-0.547586	5	0.960303	38.7887	NA	NA
1533	I04	3	-0.633541	20	0.680178	88.522	NA	NA
1534	I04	3	-0.575311	6	0.998688	124.674	184.88	309.554
1535	I04	3	-0.586272	13	0.643317	90.6191	200.805	291.424
1536	I04	3	-0.62536	18	0.371632	66.7988	NA	NA
1537	I04	3	-0.812161	18	0.717973	71.6299	72.9217	144.552
1538	I04	3	-0.812161	17	0.607839	34.6843	NA	NA
1539	I04	3	-0.812161	16	0.529641	68.3537	34.9209	103.275
1540	I04	3	-0.987198	8	0.96389	90.1224	259.982	350.104
1541	I04	3	-0.875337	15	0.738765	109.084	106.855	215.94
1542	I04	3	-0.875337	15	0.821774	111.609	99.7003	211.31
1543	I04	3	-0.875337	13	0.80518	116.294	178.547	294.841
1544	I04	3	-0.918515	14	0.963408	49.8465	179.302	229.148
1545	I04	3	-0.918515	13	0.495695	102.562	279.176	381.738
1546	I04	3	-0.918515	16	0.963721	57.4417	127.682	185.123
1547	I04	3	-0.918515	16	0.963202	57.1467	234.161	291.308
1548	I04	3	-1.09446	12	0.737461	86.9712	NA	NA
1549	I04	3	-1.09401	13	0.846619	139.843	93.56	233.403
1550	I04	3	-1.09401	17	0.896241	112.074	183.982	296.055
1551	I04	3	-0.922605	17	0.843885	76.1579	NA	NA
1552	I04	3	-0.995326	14	0.896917	141.806	80.28	222.086
1553	I04	3	-0.991235	13	0.7723	143.078	296.457	439.535
1554	I04	3	-0.995326	13	0.919946	151.834	126.44	278.274
1555	I04	3	-1.08446	10	0.596814	151.371	325.628	477
1556	I04	3	-1.00851	18	0.894636	120.918	98.79	219.708
1557	I04	3	-0.986236	16	0.728367	187.947	NA	NA
1558	I04	3	-1.09128	11	0.784696	122.492	NA	NA
1559	I04	3	-1.49675	5	0.933777	237.519	253.527	491.045
1560	I04	3	-1.12764	10	0.717998	117.311	NA	NA
1561	I04	3	-1.12764	15	0.745349	139.117	NA	NA
1562	I04	3	-1.12764	9	0.802878	177.354	NA	NA
1563	I04	3	-1.12764	14	0.776884	129.152	250.426	379.578
1564	I04	3	-1.12764	18	0.759213	76.8003	NA	NA
1565	I04	3	-1.06168	13	0.959557	172.367	NA	NA
1566	I04	3	-1.164	14	0.785364	81.3357	NA	NA
1567	I04	3	-1.164	17	0.501039	72.1645	NA	NA
1568	I04	3	-1.23172	16	0.91561	194.465	276.797	471.262
1569	I04	3	-1.25172	4	0.977474	167.391	189.387	356.777
1570	I04	3	-1.23172	12	0.95758	190.619	180.56	371.179
1571	I04	3	-1.33676	20	0.950095	75.084	190.458	265.542
1572	I04	3	-1.37449	8	0.999892	75.392	202.022	277.414
1573	I04	3	-1.3654	7	0.959411	123.073	NA	NA
1574	I04	3	-1.3654	15	0.957989	96.646	NA	NA
1575	I04	3	-1.3654	10	0.903734	72.0702	NA	NA
1576	I04	3	-1.06805	15	0.694049	34.1553	NA	NA
1577	I04	3	-1.47084	9	0.594396	79.0857	299.794	378.88
1578	I04	3	-1.46857	15	0.671216	102.146	298.348	400.494
1579	I04	3	-1.39307	9	0.861649	121.236	296.712	417.948
1580	I04	3	-1.77087	9	0.962933	126.397	426.168	552.564
1581	I04	3	-2.04742	9	0.954493	60.7855	NA	NA
1582	I04	3	-0.735804	15	0.307616	87.3313	182.457	269.788
1583	I04	3	-0.609907	13	0.57247	44.3971	431.519	475.916
1584	I04	3	-0.603544	11	0.459438	130.449	57.7999	188.249
1585	I04	3	-0.509862	17	0.512141	132.444	92.7792	225.224
1586	I04	3	-0.509862	17	0.426395	131.091	92.6135	223.705
1587	I04	3	-1.20081	8	0.987892	257	128.962	385.962
1588	I04	3	-1.25172	11	0.96458	208.269	159.207	367.476
1589	I04	3	-1.20081	11	0.985785	243.629	174.257	417.887
1590	I04	3	-1.41903	12	0.916059	411.17	335.176	746.346
1591	I04	3	-0.697011	9	0.996713	59.2848	237.7	296.984
1592	I04	3	-0.686611	14	0.983217	35.0401	51.3025	86.3426
1593	I04	3	-0.569349	1	0.999892	99.9995	151.041	251.04
1594	I04	3	-0.654394	1	0.999892	86.03	195.438	281.468
1595	I04	3	-0.635305	1	0.999892	94.4401	283.809	378.249
1596	I04	3	-0.995326	16	0.577486	82.2476	436.37	518.617
1597	I04	3	-1.12764	11	0.588401	121.843	242.069	363.912
1598	I04	3	-1.20172	16	0.975198	162.14	221.472	383.613
1599	I04	3	-1.02078	18	0.989046	138.42	197.722	336.142
1600	I04	3	-1.25172	15	0.957569	178.176	205.018	383.194
1601	I04	3	-1.25172	15	0.911644	185.375	178.738	364.113
1602	I04	3	-1.39994	14	0.946602	170.785	180.822	351.607
1603	I04	3	-1.80632	2	0.999892	40.7386	NA	NA
1604	I04	1	-0.0459477	1	0.999892	39.0927	27.3984	66.4911
1605	I04	1	-0.0586738	3	0.999653	38.1474	40.1515	78.2989
1606	I04	1	-0.0387292	2	0.999886	47.4935	80.8266	128.32
1607	I04	1	-0.0387292	4	0.988594	34.9893	56.9943	91.9836
1608	I04	1	0.105402	8	0.980835	28.616	92.7794	121.395
1609	I04	1	0.247715	1	0.999892	54.1048	68.8618	122.967
1610	I04	1	0.376393	12	0.448987	19.1727	144.166	163.339
1611	I04	1	-0.0256021	11	0.899255	52.7687	64.9438	117.712
1612	I04	1	-0.0256021	12	0.865209	77.7801	98.9286	176.709
1613	I04	1	0.122165	21	0.901289	47.0804	32.6178	79.6982
1614	I04	1	-0.113829	19	0.816652	57.0207	155.529	212.55
1615	I04	1	0.236299	13	0.98581	36.0482	192.13	228.179
1616	I04	1	-0.0892326	14	0.880727	42.8015	NA	NA
1617	I04	1	-0.645304	9	0.988734	74.2759	NA	NA
1618	I04	1	-1.28364	11	0.99912	91.5968	NA	NA
1619	I04	1	-1.93976	4	0.999732	59.5431	NA	NA
1620	I04	1	0.255495	3	0.999873	32.2208	53.1828	85.4036
1621	I04	1	0.0785863	2	0.999715	31.6895	94.1156	125.805
1622	I04	1	0.376393	5	0.963321	52.2035	156.524	208.727
1623	I04	1	0.122165	17	0.795353	25.6566	38.3837	64.0403
1624	I04	1	-0.210238	16	0.724012	40.3055	79.9111	120.217
1625	I04	1	0.254479	18	0.92042	25.3516	154.587	179.938
1626	I04	1	0.0198483	8	0.999615	33.8026	45.0992	78.9019
1627	I04	1	-0.209329	2	0.000108108	0.248053	NA	NA
1628	I04	1	-0.196148	6	0.997122	30.9206	NA	NA
1629	I04	1	-0.105648	17	0.557201	65.0664	NA	NA
1630	I04	1	-0.109739	9	0.726059	7.30797	NA	NA
1631	I04	1	-0.11792	8	0.703232	36.4849	NA	NA
1632	I04	1	-0.217964	6	0.979854	24.0152	NA	NA
1633	I04	1	-0.217964	9	0.907691	46.7064	NA	NA
1634	I04	1	-0.229327	12	0.912708	38.3082	NA	NA
1635	I04	1	-0.133373	17	0.510571	55.8361	7.27259	63.1086
1636	I04	1	-0.385275	18	0.723423	63.2188	123.061	186.28
1637	I04	1	-0.385275	29	0.781147	67.0057	88.1539	155.16
1638	I04	1	-0.385275	18	0.867338	50.1364	129.487	179.624
1639	I04	1	-0.24478	22	0.369722	32.9663	11.4308	44.3971
1640	I04	1	0.0898953	9	0.0181465	37.7909	NA	NA
1641	I04	1	-0.0946866	4	0.998085	51.4395	3.68947	55.129
1642	I04	1	-0.246544	18	0.636336	70.695	NA	NA
1643	I04	1	-0.147864	12	0.124312	70.3111	NA	NA
1644	I04	1	-0.299267	10	0.726052	45.0563	NA	NA
1645	I04	1	-0.372442	14	0.733164	62.1994	NA	NA
1646	I04	1	-0.308357	6	0.963697	22.3639	NA	NA
1647	I04	1	-0.38744	9	0.897121	44.1782	NA	NA
1648	I04	1	-0.38744	15	0.810825	32.7105	NA	NA
1649	I04	1	-0.358807	12	0.844619	62.7635	NA	NA
1650	I04	1	-0.333755	12	0.987463	38.2248	138.438	176.662
1651	I04	1	-0.333755	11	0.966119	34.9186	163.642	198.561
1652	I04	1	-0.333755	11	0.996552	35.4299	168.798	204.228
1653	I04	1	-0.192859	15	0.760797	70.0544	NA	NA
1654	I04	1	-0.40022	12	0.766601	64.5691	NA	NA
1655	I04	1	-0.33699	10	0.87975	56.8773	NA	NA
1656	I04	1	-0.428399	21	0.726112	52.5559	NA	NA
1657	I04	1	-0.252854	7	0.971911	91.6127	NA	NA
1658	I04	1	-0.252854	7	0.959309	39.5055	NA	NA
1659	I04	1	-0.202858	13	0.857583	52.2919	NA	NA
1660	I04	1	-0.428399	18	0.356863	33.8187	NA	NA
1661	I04	1	-0.33699	6	0.969996	54.3248	NA	NA
1662	I04	1	-0.304266	17	0.53235	96.7849	NA	NA
1663	I04	1	-0.33699	7	0.954655	19.4268	NA	NA
1664	I04	1	-0.252854	8	0.914707	38.0241	NA	NA
1665	I04	1	-0.252854	6	0.979046	20.6103	NA	NA
1666	I04	1	-0.39653	3	0.999885	80.0804	99.958	180.038
1667	I04	1	-0.39653	2	0.999892	76.0161	56.4067	132.423
1668	I04	1	-0.39653	4	0.982226	55.7638	77.8907	133.655
1669	I04	1	-0.39653	8	0.982792	66.3891	3.59476	69.9839
1670	I04	1	-0.458396	10	0.938035	29.5231	NA	NA
1671	I04	1	-0.298358	9	0.837117	56.1313	NA	NA
1672	I04	1	-0.211039	10	0.759573	33.7215	NA	NA
1673	I04	1	-0.416582	7	0.507335	35.0758	NA	NA
1674	I04	1	-0.416582	12	0.88185	58.0118	NA	NA
1675	I04	1	-0.416582	6	0.8879	54.6172	NA	NA
1676	I04	1	-0.416582	9	0.84363	46.6626	NA	NA
1677	I04	1	-0.5193	15	0.990336	69.3502	2.22656	71.5768
1678	I04	1	-0.682921	6	0.999871	62.7993	NA	NA
1679	I04	1	-0.682921	5	0.999892	51.0809	NA	NA
1680	I04	1	-0.796601	8	0.999107	63.2714	NA	NA
1681	I04	1	-0.85205	6	0.979349	87.6018	142.184	229.786
1682	I04	1	-0.954821	6	0.994669	31.3851	139.189	170.574
1683	I04	1	-0.954821	3	0.999892	29.0498	131.781	160.831
1684	I04	1	-0.954821	7	0.992337	31.2534	149.352	180.606
1685	I04	1	-0.682574	15	0.9902	60.3098	NA	NA
1686	I04	1	-0.898971	14	0.729052	71.7029	185.058	256.76
1687	I04	1	-0.898971	15	0.731029	71.6077	166.022	237.63
1688	I04	1	-0.898971	14	0.86692	68.8233	205.34	274.163
1689	I04	1	-1.02674	7	0.999854	50.9706	NA	NA
1690	I04	1	-0.974926	13	0.992456	30.101	NA	NA
1691	I04	1	-1.34045	2	0.995347	34.1325	NA	NA
1692	I04	1	-1.06037	16	0.960931	59.3221	NA	NA
1693	I04	1	-1.09406	4	0.993939	108.53	NA	NA
1694	I04	1	-1.09406	3	0.999892	241.202	NA	NA
1695	I04	1	-1.09406	4	0.999892	226.642	NA	NA
1696	I04	1	-0.979926	12	0.734182	191.128	NA	NA
1697	I04	1	-1.6678	18	0.664086	48.2608	NA	NA
1698	I04	1	-1.82193	5	0.907118	52.7535	84.7936	137.547
1699	I04	1	-1.82193	6	0.968705	48.7998	133.866	182.666
1700	I04	1	-1.82193	6	0.929552	41.5286	268.806	310.335
1701	I04	1	-1.83193	9	0.928565	68.9885	NA	NA
1702	I04	1	-1.86329	10	0.860714	77.889	NA	NA
1703	I04	1	-1.98515	7	0.968994	55.2031	NA	NA
1704	I04	1	-2.14797	13	0.965397	82.0503	NA	NA
1705	I04	1	-2.19933	5	0.999892	52.9515	138.21	191.162
1706	I04	1	-2.19933	5	0.94438	69.8867	319.046	388.933
1707	I04	1	-0.108322	5	0.998593	46.5386	56.4096	102.948
1708	I04	1	0.122165	23	0.843064	32.6509	43.9139	76.5647
1709	I04	1	0.146708	4	0.999494	35.4446	8.46173	43.9063
1710	I04	1	-0.541116	3	0.853796	102.858	372.413	475.271
1711	I04	1	-0.417491	10	0.962174	78.0663	12.7392	90.8055
1712	I04	1	-0.880737	15	0.697328	72.2376	NA	NA
1713	I04	1	-1.25228	12	0.979063	56.2739	NA	NA
1714	I04	1	-1.85198	15	0.984785	73.2891	NA	NA
1715	I04	1	-2.17752	6	0.999892	55.9915	NA	NA
1716	I04	2	-0.19433	19	0.717484	56.6246	153.113	209.738
1717	I04	2	-0.217964	13	0.974864	29.4515	NA	NA
1718	I04	2	-0.318864	5	0.368553	6.2608	186.726	192.987
1719	I04	2	-0.299267	16	0.759599	52.5033	NA	NA
1720	I04	2	-0.299267	16	0.715679	63.3921	NA	NA
1721	I04	2	-0.299267	15	0.625131	41.74	NA	NA
1722	I04	2	-0.396129	20	0.93482	95.0155	NA	NA
1723	I04	2	-0.416582	12	0.502996	41.6975	NA	NA
1724	I04	2	-1.09406	4	0.999892	101.381	NA	NA
1725	I04	2	-1.09406	5	0.999892	153.636	NA	NA
1726	I04	2	-1.09406	4	0.999892	89.8853	NA	NA
1727	I04	2	-1.09406	5	0.999892	123.964	NA	NA
1728	I05	2	0.27151	12	0.818951	25.5284	51.4893	77.0177
1729	I04	2	0.255495	3	0.00319897	9.10606	66.8616	75.9677
1730	I04	2	-0.0210035	12	0.700279	33.68	118.56	152.24
1731	I04	2	0.560574	11	0.671104	27.4537	90.4054	117.859
1732	I04	2	0.0698972	11	0.725675	24.8526	95.25	120.103
1733	I04	2	0.0698972	10	0.742427	12.2901	127.349	139.639
1734	I04	2	0.633295	11	0.954562	37.4194	171.869	209.289
1735	I04	2	0.41548	13	0.0838309	31.0578	208.406	239.464
1736	I04	2	0.41548	9	0.363075	36.8669	186.357	223.224
1737	I04	2	0.41548	12	0.440614	41.1452	175.838	216.983
1738	I04	2	0.103985	21	0.798455	63.7814	63.9572	127.739
1739	I04	2	-0.139736	16	0.730693	43.148	42.6295	85.7775
1740	I04	2	0.327253	15	0.79143	28.8112	69.319	98.1302
1741	I04	2	0.0153032	20	0.519129	37.762	43.1864	80.9484
1742	I04	2	0.331798	13	0.575879	29.2273	192.009	221.236
1743	I04	2	0.117166	19	0.910987	96.9412	55.2917	152.233
1744	I04	2	-0.220237	23	0.379171	38.9328	250.25	289.183
1745	I04	2	0.246298	11	0.0623179	34.5396	46.4193	80.9588
1746	I04	2	-0.210692	10	0.688561	41.0561	213.987	255.043
1747	I04	2	-0.0933766	17	0.638006	58.6093	106.607	165.216
1748	I04	2	-0.293465	18	0.447941	54.6026	352.709	407.311
1749	I04	2	0.228118	15	0.0478502	40.168	97.5541	137.722
1750	I04	2	0.228118	15	0.0118468	36.9384	301.036	337.975
1751	I04	2	-0.209329	16	0.244344	52.4157	NA	NA
1752	I04	2	-0.209329	19	0.201185	46.1527	NA	NA
1753	I04	2	-0.214783	18	0.167748	38.396	NA	NA
1754	I04	2	-0.214783	14	0.183646	57.1085	NA	NA
1755	I04	2	-0.299374	17	0.520384	20.2986	215.613	235.911
1756	I04	2	-0.196148	18	0.446202	58.0696	NA	NA
1757	I04	2	-0.196148	17	0.457136	59.2718	NA	NA
1758	I04	2	-0.196148	17	0.047358	45.8323	NA	NA
1759	I04	2	-0.19433	17	0.48997	49.1942	314.556	363.75
1760	I04	2	-0.105194	9	0.000108108	30.302	NA	NA
1761	I04	2	-0.111557	9	0.0325367	48.0668	253.047	301.114
1762	I04	2	-0.111557	13	0.0097943	54.9773	210.133	265.111
1763	I04	2	-0.111557	18	0.0234041	54.3693	228.275	282.644
1764	I04	2	-0.109739	14	0.942959	43.184	NA	NA
1765	I04	2	-0.11792	7	0.978158	59.6259	NA	NA
1766	I04	2	-0.206147	9	0.874209	20.828	NA	NA
1767	I04	2	-0.206147	16	0.818966	28.8796	NA	NA
1768	I04	2	-0.115193	10	0.851896	44.1561	NA	NA
1769	I04	2	-0.115193	17	0.582569	60.0741	NA	NA
1770	I04	2	-0.11792	15	0.981483	44.8486	NA	NA
1771	I04	2	-0.11792	4	0.996982	57.6336	192.203	249.837
1772	I04	2	-0.11792	3	0.985297	54.4199	249.519	303.939
1773	I04	2	-0.11792	1	0.999892	55.2523	NA	NA
1774	I04	2	-0.217964	13	0.940985	33.3936	NA	NA
1775	I04	2	-0.217964	12	0.754201	42.2845	NA	NA
1776	I04	2	-0.215237	13	0.925724	36.3888	NA	NA
1777	I04	2	-0.323008	1	0.999892	39.0314	NA	NA
1778	I04	2	-0.323008	14	0.775705	44.23	NA	NA
1779	I04	2	-0.235235	10	0.976614	51.0379	NA	NA
1780	I04	2	-0.229327	16	0.898525	34.3878	NA	NA
1781	I04	2	-0.0237841	14	0.367892	50.2324	11.0317	61.2641
1782	I04	2	-0.0283291	13	0.840245	89.8857	7.3096	97.1953
1783	I04	2	0.0885318	19	0.0962312	65.7201	13.6511	79.3712
1784	I04	2	-0.388911	10	0.787278	57.747	70.1853	127.932
1785	I04	2	-0.388911	9	0.837035	70.7118	96.0329	166.745
1786	I04	2	-0.388911	11	0.740779	126.199	89.5472	215.746
1787	I04	2	-0.0142395	10	0.69014	21.651	14.269	35.92
1788	I04	2	-0.0728704	6	0.988273	10.3945	180.714	191.109
1789	I04	2	-0.423908	8	0.924093	56.2123	181.958	238.171
1790	I04	2	-0.318864	8	0.725157	25.3508	270.158	295.509
1791	I04	2	-0.368859	12	0.44866	33.8244	183.683	217.507
1792	I04	2	-0.368859	8	0.139922	23.3718	182.411	205.782
1793	I04	2	-0.213366	11	0.620726	56.6902	13.0278	69.718
1794	I04	2	-0.263815	3	0.984923	21.2983	260.177	281.475
1795	I04	2	-0.263815	7	0.917638	30.0983	267.734	297.832
1796	I04	2	-0.297903	7	0.126099	32.0326	260.3	292.333
1797	I04	2	-0.381585	2	0.990083	18.8476	180.496	199.344
1798	I04	2	-0.201548	16	0.139984	50.6683	NA	NA
1799	I04	2	-0.201548	9	0.000108108	55.593	NA	NA
1800	I04	2	-0.201548	11	0.00935368	45.5536	NA	NA
1801	I04	2	-0.201548	15	0.019621	57.5199	NA	NA
1802	I04	2	-0.201548	10	0.17341	82.6322	NA	NA
1803	I04	2	-0.117866	19	0.480465	54.6866	NA	NA
1804	I04	2	-0.117866	18	0.449086	73.4532	NA	NA
1805	I04	2	-0.117866	15	0.478293	67.7856	NA	NA
1806	I04	2	-0.226092	11	0.118443	48.8213	NA	NA
1807	I04	2	-0.251089	17	0.0657797	49.9523	NA	NA
1808	I04	2	-0.583893	9	0.731176	68.7613	185.41	254.172
1809	I04	2	-0.246544	14	0.221985	76.35	NA	NA
1810	I04	2	-0.246544	12	0.0423635	73.7555	NA	NA
1811	I04	2	-0.262906	18	0.203634	53.8546	NA	NA
1812	I04	2	-0.246544	18	0.203868	65.6508	NA	NA
1813	I04	2	-0.246544	10	0.152733	57.7967	NA	NA
1814	I04	2	-0.262906	14	0.471537	66.983	NA	NA
1815	I04	2	-0.262906	16	0.5659	60.6021	NA	NA
1816	I04	2	-0.372442	16	0.321633	36.4834	NA	NA
1817	I04	2	-0.707972	15	0.800942	122.956	392.294	515.249
1818	I04	2	-0.707972	17	0.742897	131.428	NA	NA
1819	I04	2	-0.707972	14	0.447299	72.5643	NA	NA
1820	I04	2	-0.707972	17	0.579625	115.822	NA	NA
1821	I04	2	-0.69661	7	0.000108108	68.4053	233.157	301.562
1822	I04	2	-0.70979	10	0.140417	64.2194	236.606	300.826
1823	I04	2	-0.577931	14	0.905417	130.569	142.92	273.489
1824	I04	2	-0.243309	7	0.870679	89.6095	NA	NA
1825	I04	2	-0.341536	5	0.998185	75.182	NA	NA
1826	I04	2	-0.341536	12	0.869576	81.1254	NA	NA
1827	I04	2	-0.358807	4	0.999892	58.0744	NA	NA
1828	I04	2	-0.358807	6	0.987692	78.1809	NA	NA
1829	I04	2	-0.358807	8	0.937255	49.1778	NA	NA
1830	I04	2	-0.478341	14	0.623713	109.293	NA	NA
1831	I04	2	-0.358807	9	0.978595	78.8605	NA	NA
1832	I04	2	-0.40022	12	0.772834	84.4113	NA	NA
1833	I04	2	-0.40022	14	0.532689	74.3895	NA	NA
1834	I04	2	-0.320628	16	0.643481	88.3233	NA	NA
1835	I04	2	-0.40022	18	0.487377	45.2984	NA	NA
1836	I04	2	-0.320628	16	0.623866	69.0767	NA	NA
1837	I04	2	-0.320628	17	0.319083	39.851	NA	NA
1838	I04	2	-0.320628	13	0.773071	81.6241	NA	NA
1839	I04	2	-0.235583	9	0.938544	67.3417	NA	NA
1840	I04	2	-0.235583	15	0.770393	38.382	NA	NA
1841	I04	2	-0.235583	11	0.913854	52.155	NA	NA
1842	I04	2	-0.320628	16	0.297841	77.7712	NA	NA
1843	I04	2	-0.192859	16	0.79305	85.3923	NA	NA
1844	I04	2	-0.192859	16	0.862017	122.734	NA	NA
1845	I04	2	-0.40022	16	0.25257	71.8014	NA	NA
1846	I04	2	-0.40022	15	0.802799	56.7627	NA	NA
1847	I04	2	-0.40022	11	0.985135	59.6412	NA	NA
1848	I04	2	-0.320628	7	0.958804	72.6817	NA	NA
1849	I04	2	-0.320628	12	0.858089	76.6273	NA	NA
1850	I04	2	-0.320628	14	0.391133	69.6832	NA	NA
1851	I04	2	-0.428399	3	0.98937	40.3068	NA	NA
1852	I04	2	-0.428399	8	0.981036	71.0514	NA	NA
1853	I04	2	-0.33699	6	0.997795	63.515	NA	NA
1854	I04	2	-0.33699	8	0.97795	41.064	NA	NA
1855	I04	2	-0.33699	9	0.957619	84.1418	NA	NA
1856	I04	2	-0.33699	5	0.969717	38.4914	NA	NA
1857	I04	2	-0.33699	7	0.96928	32.9864	84.2514	117.238
1858	I04	2	-0.252854	8	0.994889	34.9036	NA	NA
1859	I04	2	-0.33699	3	0.999892	45.0985	125.295	170.393
1860	I04	2	-0.33699	7	0.95846	55.0626	172.378	227.44
1861	I04	2	-0.729789	9	0.869271	31.9799	289.821	321.801
1862	I04	2	-0.428399	18	0.779906	66.0237	NA	NA
1863	I04	2	-0.304266	15	0.316722	70.0701	NA	NA
1864	I04	2	-0.304266	17	0.47516	80.4613	NA	NA
1865	I04	2	-0.304266	19	0.821333	120.601	NA	NA
1866	I04	2	-0.304266	17	0.605556	86.7363	NA	NA
1867	I04	2	-0.390221	14	0.901263	96.7984	NA	NA
1868	I04	2	-0.33699	6	0.99756	62.9761	NA	NA
1869	I04	2	-0.304266	18	0.455534	74.0171	NA	NA
1870	I04	2	-0.304266	18	0.269504	63.084	NA	NA
1871	I04	2	-0.219221	18	0.614936	86.384	NA	NA
1872	I04	2	-0.396129	17	0.329138	69.0922	NA	NA
1873	I04	2	-0.219221	19	0.583917	57.7685	NA	NA
1874	I04	2	-0.458396	12	0.936414	45.8079	NA	NA
1875	I04	2	-0.458396	6	0.976213	51.3	NA	NA
1876	I04	2	-0.458396	6	0.985261	59.2968	NA	NA
1877	I04	2	-0.458396	8	0.944062	40.4589	NA	NA
1878	I04	2	-0.329718	19	0.405493	76.3088	NA	NA
1879	I04	2	-0.289268	12	0.767417	33.8454	NA	NA
1880	I04	2	-0.289268	11	0.596179	44.0343	NA	NA
1881	I04	2	-0.289268	10	0.24563	51.2471	NA	NA
1882	I04	2	-0.211039	14	0.370215	56.0032	NA	NA
1883	I04	2	-0.416582	11	0.558388	42.313	NA	NA
1884	I04	2	-0.416582	15	0.344477	40.4484	NA	NA
1885	I04	2	-0.416582	14	0.872691	74.2547	NA	NA
1886	I04	2	-0.416582	6	0.0332512	39.5336	NA	NA
1887	I04	2	-0.416582	12	0.247538	40.5648	NA	NA
1888	I04	2	-0.416582	7	0.0680695	38.0522	NA	NA
1889	I04	2	-0.361534	8	0.98854	68.4368	5.18211	73.6189
1890	I04	2	-0.412037	14	0.952425	20.8808	3.86318	24.744
1891	I04	2	-0.519808	19	0.9593	39.0531	13.8253	52.8784
1892	I04	2	-0.531571	11	0.970727	49.3974	143.821	193.218
1893	I04	2	-0.509301	8	0.631924	45.8161	134.885	180.701
1894	I04	2	-0.623889	9	0.939425	54.2299	137.099	191.329
1895	I04	2	-0.612072	12	0.863485	33.7869	NA	NA
1896	I04	2	-0.624344	18	0.826778	39.2763	255.187	294.463
1897	I04	2	-0.755802	19	0.569359	63.7175	NA	NA
1898	I04	2	-0.861648	11	0.97563	31.8464	NA	NA
1899	I04	2	-0.698936	19	0.948708	77.6693	NA	NA
1900	I04	2	-0.7808	10	0.996148	55.9595	64.0229	119.982
1901	I04	2	-0.7808	8	0.982838	72.4132	592.211	664.624
1902	I04	2	-0.7808	10	0.982886	71.2761	1142.26	1213.53
1903	I04	2	-0.7808	7	0.996019	69.7943	554.306	624.1
1904	I04	2	-1.34045	6	0.996421	32.4515	NA	NA
1905	I04	2	-1.29131	17	0.966084	36.9985	52.3047	89.3032
1906	I04	2	-1.29131	15	0.959351	49.856	73.4316	123.288
1907	I04	2	-1.29131	21	0.841761	29.9333	NA	NA
1908	I04	2	-1.29222	19	0.43386	37.8323	NA	NA
1909	I04	2	-1.06906	13	0.849704	157.626	NA	NA
1910	I04	2	-0.984471	9	0.840049	129.359	NA	NA
1911	I04	2	-0.984471	9	0.954372	115.92	NA	NA
1912	I04	2	-0.984471	10	0.933834	102.885	NA	NA
1913	I04	2	-1.09406	10	0.798308	137.442	NA	NA
1914	I04	2	-1.09406	11	0.836215	196.271	NA	NA
1915	I04	2	-1.09406	11	0.957816	235.549	NA	NA
1916	I04	2	-1.01174	9	0.890442	58.6089	NA	NA
1917	I04	2	-1.01174	10	0.852831	62.8661	NA	NA
1918	I04	2	-1.01174	9	0.827573	92.8947	NA	NA
1919	I04	2	-1.01174	12	0.519569	89.9844	NA	NA
1920	I04	2	-1.64235	15	0.662153	57.2039	168.98	226.184
1921	I04	2	-1.64235	14	0.548007	57.2342	162.353	219.588
1922	I04	2	-1.64235	23	0.689391	63.0233	213.836	276.859
1923	I04	2	-1.40818	12	0.918304	133.988	221.686	355.674
1924	I04	2	-1.40818	18	0.78154	128.048	238.734	366.782
1925	I04	2	-1.80466	15	0.471021	57.8371	NA	NA
1926	I04	2	-1.70916	10	0.800971	108.645	116.869	225.514
1927	I04	2	-1.70916	15	0.733037	93.2452	86.7636	180.009
1928	I04	2	-1.70916	17	0.647916	115.56	98.8184	214.378
1929	I04	2	-1.77557	6	0.811212	60.2901	144.953	205.243
1930	I04	2	-1.77557	7	0.969942	54.3902	164.917	219.307
1931	I04	2	-1.77557	6	0.996426	55.349	142.801	198.15
1932	I04	2	-2.443	18	0.415296	46.52	NA	NA
1933	I04	2	-2.10202	10	0.889593	57.4768	NA	NA
1934	I04	2	-2.10202	5	0.0286864	64.4884	NA	NA
1935	I04	2	-1.94379	5	0.992091	68.0174	87.5514	155.569
1936	I04	2	-1.94379	9	0.995261	68.349	88.7056	157.055
1937	I04	2	-1.95107	5	0.985759	74.2563	165.882	240.138
1938	I04	2	-2.42255	13	0.344548	64.7537	NA	NA
1939	I04	2	-2.19933	9	0.967281	52.9218	92.6704	145.592
1940	I04	2	0.0359165	12	0.929182	33.622	47.0532	80.6752
1941	I04	2	-0.108322	6	0.991387	31.677	58.4672	90.1442
1942	I04	2	-0.0655984	17	0.357387	33.0937	168.706	201.8
1943	I04	2	-0.0655984	14	0.295428	51.31	199.873	251.183
1944	I04	2	0.410481	3	0.999717	13.9187	62.5545	76.4732
1945	I04	2	-0.0310561	9	0.959934	22.5005	256.619	279.119
1946	I04	2	0.419571	10	0.980222	26.2282	150.336	176.564
1947	I04	2	0.103985	18	0.96799	30.4128	145.156	175.569
1948	I04	2	0.107621	19	0.913054	33.108	74.5038	107.612
1949	I04	2	0.107166	14	0.863159	35.3581	126.257	161.615
1950	I04	2	0.107166	8	0.973439	32.8424	57.0088	89.8512
1951	I04	2	0.331798	12	0.974095	51.6087	116.854	168.462
1952	I04	2	-0.102921	14	0.816507	69.5026	160.647	230.149
1953	I04	2	-0.210238	17	0.73395	36.8452	157.881	194.727
1954	I04	2	0.453659	10	0.928105	34.7067	134.972	169.678
1955	I04	2	0.254934	8	0.953019	40.978	96.4014	137.379
1956	I04	2	0.137164	6	0.97706	25.0035	237.041	262.044
1957	I04	2	-0.0761055	12	0.954615	15.042	121.397	136.439
1958	I04	2	-0.400782	5	0.99962	20.4302	180.833	201.264
1959	I04	2	-0.196148	13	0.715928	73.8339	182.938	256.772
1960	I04	2	-0.400782	3	0.999892	52.2083	97.2818	149.49
1961	I04	2	-0.102921	22	0.461475	39.7228	232.549	272.272
1962	I04	2	-0.299828	13	0.864006	36.2511	123.142	159.393
1963	I04	2	-0.109739	18	0.803832	37.1375	57.7732	94.9107
1964	I04	2	-0.0142395	12	0.390242	68.0028	2.83274	70.8355
1965	I04	2	0.0953494	15	0.206619	27.7488	12.8794	40.6282
1966	I04	2	-0.0728704	1	0.999892	30.0485	265.942	295.99
1967	I04	2	-0.00651293	14	0.593954	44.3372	6.65536	50.9926
1968	I04	2	-0.01833	13	0.998041	38.4942	12.8299	51.3241
1969	I04	2	-0.0605988	7	0.998905	44.6343	15.3032	59.9375
1970	I04	2	-0.0705979	10	0.972548	62.9125	9.19926	72.1118
1971	I04	2	-0.541116	12	0.906271	60.6543	193.02	253.674
1972	I04	2	-0.320628	8	0.679068	51.6018	NA	NA
1973	I04	2	-0.33699	10	0.887928	106.855	NA	NA
1974	I04	2	-0.36926	12	0.947748	39.5845	6.21025	45.7947
1975	I04	2	-0.211039	6	0.972988	23.8055	NA	NA
1976	I04	2	-0.607073	8	0.959117	47.9675	7.17073	55.1382
1977	I04	2	-0.519808	7	0.99414	38.1043	8.20209	46.3064
1978	I04	2	-0.60071	7	0.942541	27.6953	9.73981	37.4351
1979	I04	2	-0.669286	12	0.980965	34.0251	NA	NA
1980	I04	2	-0.781147	9	0.974017	49.3092	NA	NA
1981	I04	2	-0.930278	6	0.972597	44.2394	NA	NA
1982	I04	2	-0.772512	15	0.837903	59.1878	NA	NA
1983	I04	2	-0.803418	11	0.0940037	33.1281	NA	NA
1984	I04	2	-0.918515	8	0.976724	28.6187	NA	NA
1985	I04	2	-1.02765	6	0.991395	20.8887	NA	NA
1986	I04	2	-0.983562	9	0.894896	26.4518	NA	NA
1987	I04	2	-1.01583	10	0.838124	25.5874	NA	NA
1988	I04	2	-1.3204	13	0.983786	36.2726	NA	NA
1989	I04	2	-1.26137	17	0.691639	53.297	NA	NA
1990	I04	2	-1.43408	12	0.832629	13.1666	NA	NA
1991	I04	2	-1.28177	20	0.747444	33.0902	NA	NA
1992	I04	2	-1.17405	8	0.938303	41.7858	NA	NA
1993	I04	2	-1.29773	10	0.969318	67.8742	NA	NA
1994	I04	2	-1.25228	7	0.972707	32.4068	NA	NA
1995	I04	2	-1.91647	9	0.937311	46.4924	NA	NA
1996	I04	2	-1.86511	12	0.870161	54.9779	NA	NA
1997	I04	2	-1.72234	13	0.89907	50.0459	NA	NA
1998	I04	2	-1.69553	8	0.988771	51.7702	NA	NA
1999	I04	2	-1.73831	6	0.999892	65.1155	NA	NA
[truncated: 2,526 more rows]
